# Supplementary material for: Mapping the intracellular HMGB1 interactome and alterations induced by Toll-like receptor 4 activation
Source: J Biol Chem. 2025 Oct 27;301(12):110866. doi: 10.1016/j.jbc.2025.110866 (PMC12681554; doi:10.1016/j.jbc.2025.110866)
Supplement: Data Table S1 [file mmc2.xlsx]

## Sheet: Data legend
Data table S1. All identified proteins following HMGB1-BioID in resting and LPS-stressed THP1 cells (n=3). Tables include protein names, uniprot accession numbers, LC-MS/MS data and the quantitative values for protein abundance and fold change (LPS/Control). Data for the individual replicates are presented under the sheets named N1, N2, N3.

## Sheet: N1
Checked	Protein FDR Confidence: Combined	Master	Accession	Description	Exp. q-value: Combined	Contaminant	Sum PEP Score	Coverage [%]	# Peptides	# PSMs	# Unique Peptides	# AAs	MW [kDa]	calc. pI	Score Mascot: Mascot	# Peptides (by Search Engine): Mascot	# Razor Peptides	Abundance Ratio: (Sample) / (Control)	Abundance Ratio Variability [%]: (Sample) / (Control)	Abundances (Grouped): Control	Abundances (Grouped): Sample	Abundance: F3: Light, Control	Abundance: F3: Heavy, Sample	Found in Sample: [S5] F3: Light, Control	Found in Sample: [S8] F3: Heavy, Sample	# Protein Groups
FALSE	High	Master Protein	Q13085	Acetyl-CoA carboxylase 1 OS=Homo sapiens GN=ACACA PE=1 SV=2	0	FALSE	500.023	40	75	188	67	2346	265.4	6.37	5910	75	11	1.408	30.85	6.28944e+08	7.94149e+08	6.28944e+08	7.94149e+08	High	High	1
FALSE	High	Master Protein	Q09666	Neuroblast differentiation-associated protein AHNAK OS=Homo sapiens GN=AHNAK PE=1 SV=2	0	FALSE	252.978	33	74	112	74	5890	628.7	6.15	2580	74	0	0.841	10.46	6.90005e+07	6.3412e+07	6.90005e+07	6.3412e+07	High	High	1
FALSE	High	Master Protein	P05165	Propionyl-CoA carboxylase alpha chain, mitochondrial OS=Homo sapiens GN=PCCA PE=1 SV=4	0	FALSE	384.45	68	45	239	45	728	80	7.52	8322	45	0	0.701	4.25	1.64677e+09	1.16288e+09	1.64677e+09	1.16288e+09	High	High	1
FALSE	High	Master Protein	P11498	Pyruvate carboxylase, mitochondrial OS=Homo sapiens GN=PC PE=1 SV=2	0	FALSE	223.126	37	35	103	35	1178	129.6	6.84	3808	35	0	0.743	8.14	2.88971e+08	1.98732e+08	2.88971e+08	1.98732e+08	High	High	1
FALSE	High	Master Protein	P35908	Keratin, type II cytoskeletal 2 epidermal OS=Homo sapiens GN=KRT2 PE=1 SV=2	0	FALSE	117.746	61	33	53	27	639	65.4	8	1716	33	7	0.01	0.01	4.53401e+08	2.20504e+06	4.53401e+08	2.20504e+06	High	Peak Found	1
FALSE	High	Master Protein	O00763	Acetyl-CoA carboxylase 2 OS=Homo sapiens GN=ACACB PE=1 SV=3	0	FALSE	136.427	16	31	59	23	2458	276.4	6.49	1647	31	0	0.799	4.77	3.67414e+07	2.59515e+07	3.67414e+07	2.59515e+07	High	High	1
FALSE	High	Master Protein	P04264	Keratin, type II cytoskeletal 1 OS=Homo sapiens GN=KRT1 PE=1 SV=6	0	FALSE	136.637	54	30	72	26	644	66	8.12	2410	30	2	0.01	0.01	5.73411e+08	716269	5.73411e+08	716269	High	Peak Found	1
FALSE	High	Master Protein	Q96RQ3	Methylcrotonoyl-CoA carboxylase subunit alpha, mitochondrial OS=Homo sapiens GN=MCCC1 PE=1 SV=3	0	FALSE	333.307	57	29	167	29	725	80.4	7.78	6709	29	0	0.823	12.31	8.63823e+08	6.46136e+08	8.63823e+08	6.46136e+08	High	High	1
FALSE	High	Master Protein	Q12768	WASH complex subunit 5 OS=Homo sapiens GN=WASHC5 PE=1 SV=1	0	FALSE	61.176	19	19	31	19	1159	134.2	6.98	681	19	0	0.918	7.84	2.81885e+07	2.67762e+07	2.81885e+07	2.67762e+07	High	High	1
FALSE	High	Master Protein	Q04637	Eukaryotic translation initiation factor 4 gamma 1 OS=Homo sapiens GN=EIF4G1 PE=1 SV=4	0	FALSE	65.582	13	19	32	14	1599	175.4	5.33	592	19	5	0.954	8.33	4.75371e+07	4.41178e+07	4.75371e+07	4.41178e+07	High	High	1
FALSE	High	Master Protein	Q709C8	Vacuolar protein sorting-associated protein 13C OS=Homo sapiens GN=VPS13C PE=1 SV=1	0	FALSE	48.65	6	17	21	17	3753	422.1	6.83	500	17	0	0.808	4.05	8.98214e+06	7.30551e+06	8.98214e+06	7.30551e+06	High	High	1
FALSE	High	Master Protein	P04259	Keratin, type II cytoskeletal 6B OS=Homo sapiens GN=KRT6B PE=1 SV=5	0	FALSE	36.633	29	15	20	3	564	60	8	590	15	0	0.055	0.05	1.40523e+06	117073	1.40523e+06	117073	High	Peak Found	1
FALSE	High	Master Protein	Q9BVP2	Guanine nucleotide-binding protein-like 3 OS=Homo sapiens GN=GNL3 PE=1 SV=2	0	FALSE	46.129	27	15	24	15	549	62	9.16	414	15	0	0.893	5.21	4.8498e+07	3.43328e+07	4.8498e+07	3.43328e+07	High	High	1
FALSE	High	Master Protein	Q13428	Treacle protein OS=Homo sapiens GN=TCOF1 PE=1 SV=3	0	FALSE	43.799	12	12	15	12	1488	152	9.04	577	12	0	0.809	18.23	9.57098e+06	8.02569e+06	9.57098e+06	8.02569e+06	High	High	1
FALSE	High	Master Protein	Q14318	Peptidyl-prolyl cis-trans isomerase FKBP8 OS=Homo sapiens GN=FKBP8 PE=1 SV=2	0	FALSE	83.043	37	11	30	11	412	44.5	4.84	989	11	0	0.743	7.65	5.39969e+07	3.92183e+07	5.39969e+07	3.92183e+07	High	High	1
FALSE	High	Master Protein	P62750	60S ribosomal protein L23a OS=Homo sapiens GN=RPL23A PE=1 SV=1	0	FALSE	69.47	44	11	40	11	156	17.7	10.45	843	11	0	0.823	4.53	3.08295e+08	2.73635e+08	3.08295e+08	2.73635e+08	High	High	1
FALSE	High	Master Protein	P05166	Propionyl-CoA carboxylase beta chain, mitochondrial OS=Homo sapiens GN=PCCB PE=1 SV=3	0	FALSE	37.693	27	11	15	11	539	58.2	7.64	456	11	0	0.693	2.49	2.22747e+07	1.53617e+07	2.22747e+07	1.53617e+07	High	High	1
FALSE	High	Master Protein	P62241	40S ribosomal protein S8 OS=Homo sapiens GN=RPS8 PE=1 SV=2	0	FALSE	65.701	51	10	31	10	208	24.2	10.32	678	10	0	2.321	30.28	6.55467e+07	1.27521e+08	6.55467e+07	1.27521e+08	High	High	1
FALSE	High	Master Protein	O43396	Thioredoxin-like protein 1 OS=Homo sapiens GN=TXNL1 PE=1 SV=3	0	FALSE	53.31	52	9	18	9	289	32.2	4.96	637	9	0	0.796	6.14	1.66878e+07	1.34372e+07	1.66878e+07	1.34372e+07	High	High	1
FALSE	High	Master Protein	P19338	Nucleolin OS=Homo sapiens GN=NCL PE=1 SV=3	0	FALSE	23.665	14	9	10	9	710	76.6	4.7	245	9	0	0.837	4.44	5.26541e+06	4.36988e+06	5.26541e+06	4.36988e+06	High	High	1
FALSE	High	Master Protein	P16401	Histone H1.5 OS=Homo sapiens GN=HIST1H1B PE=1 SV=3	0	FALSE	29.225	23	8	18	8	226	22.6	10.92	396	8	0	0.884	3.66	3.01644e+07	2.78425e+07	3.01644e+07	2.78425e+07	High	High	1
FALSE	High	Master Protein	Q02878	60S ribosomal protein L6 OS=Homo sapiens GN=RPL6 PE=1 SV=3	0	FALSE	32.262	27	8	21	8	288	32.7	10.58	353	8	0	0.994	17.43	8.79028e+07	2.29934e+08	8.79028e+07	2.29934e+08	High	High	1
FALSE	High	Master Protein	O43432	Eukaryotic translation initiation factor 4 gamma 3 OS=Homo sapiens GN=EIF4G3 PE=1 SV=2	0	FALSE	16.891	5	8	10	3	1585	176.5	5.38	282	8	0	1.647	68.35	630132	3.65884e+06	630132	3.65884e+06	High	Peak Found	1
FALSE	High	Master Protein	P39023	60S ribosomal protein L3 OS=Homo sapiens GN=RPL3 PE=1 SV=2	0	FALSE	20.534	25	8	10	8	403	46.1	10.18	264	8	0	3.19	37.17	2.99955e+06	1.02608e+07	2.99955e+06	1.02608e+07	High	High	1
FALSE	High	Master Protein	Q92667	A-kinase anchor protein 1, mitochondrial OS=Homo sapiens GN=AKAP1 PE=1 SV=1	0	FALSE	22.705	13	8	11	8	903	97.3	4.94	202	8	0	0.721	11.01	4.89366e+06	2.76357e+06	4.89366e+06	2.76357e+06	High	High	1
FALSE	High	Master Protein	P16403	Histone H1.2 OS=Homo sapiens GN=HIST1H1C PE=1 SV=2	0	FALSE	27.351	23	7	12	7	213	21.4	10.93	360	7	0	0.838	6.07	4.82403e+07	3.86327e+07	4.82403e+07	3.86327e+07	High	High	1
FALSE	High	Master Protein	P61081	NEDD8-conjugating enzyme Ubc12 OS=Homo sapiens GN=UBE2M PE=1 SV=1	0	FALSE	26.022	36	6	13	6	183	20.9	7.69	370	6	0	0.835	6.12	37663550	2.35576e+07	37663550	2.35576e+07	High	High	1
FALSE	High	None	P16402	Histone H1.3 OS=Homo sapiens GN=HIST1H1D PE=1 SV=2	0	FALSE	26.371	15	6	11	6	221	22.3	11.02	339	6	0	0.813	5.39	4.79578e+07	3.83875e+07	4.79578e+07	3.83875e+07	High	High	1
FALSE	High	None	P10412	Histone H1.4 OS=Homo sapiens GN=HIST1H1E PE=1 SV=2	0	FALSE	26.371	16	6	11	6	219	21.9	11.03	339	6	0	0.813	5.39	4.79578e+07	3.83875e+07	4.79578e+07	3.83875e+07	High	High	1
FALSE	High	Master Protein	P83881	60S ribosomal protein L36a OS=Homo sapiens GN=RPL36A PE=1 SV=2	0	FALSE	27.334	39	6	12	2	106	12.4	10.58	335	6	4	1.134	13.56	6.9877e+07	7.68128e+07	6.9877e+07	7.68128e+07	Peak Found	High	1
FALSE	High	Master Protein Candidate	H7BZ11	RPL36A-HNRNPH2 readthrough OS=Homo sapiens GN=RPL36A-HNRNPH2 PE=3 SV=2	0	FALSE	27.334	35	6	12	2	118	13.8	10.49	335	6	0	1.134	13.56	6.9877e+07	7.68128e+07	6.9877e+07	7.68128e+07	Peak Found	High	1
FALSE	High	Master Protein Candidate	P61254	60S ribosomal protein L26 OS=Homo sapiens GN=RPL26 PE=1 SV=1	0	FALSE	15.849	32	6	13	6	145	17.2	10.55	161	6	0	2.951	24.96	1.34357e+07	3.71977e+07	1.34357e+07	3.71977e+07	High	High	1
FALSE	High	Master Protein Candidate	Q9UNX3	60S ribosomal protein L26-like 1 OS=Homo sapiens GN=RPL26L1 PE=1 SV=1	0	FALSE	15.849	32	6	13	6	145	17.2	10.55	161	6	0	2.951	24.96	1.34357e+07	3.71977e+07	1.34357e+07	3.71977e+07	High	High	1
FALSE	High	Master Protein	J3QQQ9	Uncharacterized protein OS=Homo sapiens PE=4 SV=1	0	FALSE	15.849	44	6	13	6	107	12.7	10.78	161	6	0	2.951	24.96	1.34357e+07	3.71977e+07	1.34357e+07	3.71977e+07	High	High	1
FALSE	High	Master Protein	Q16891	MICOS complex subunit MIC60 OS=Homo sapiens GN=IMMT PE=1 SV=1	0	FALSE	16.946	10	6	7	6	758	83.6	6.48	114	6	0	0.837	7.15	2.91224e+06	2.48921e+06	2.91224e+06	2.48921e+06	High	High	1
FALSE	High	Master Protein	P62266	40S ribosomal protein S23 OS=Homo sapiens GN=RPS23 PE=1 SV=3	0	FALSE	40.59	43	5	16	5	143	15.8	10.49	389	5	0	1.024	7.78	3.6589e+07	3.5429e+07	3.6589e+07	3.5429e+07	High	High	1
FALSE	High	Master Protein	P18583	Protein SON OS=Homo sapiens GN=SON PE=1 SV=4	0	FALSE	31.673	3	5	11	5	2426	263.7	5.64	332	5	0	0.719	0.22	1.2292e+07	8.27248e+06	1.2292e+07	8.27248e+06	High	High	1
FALSE	High	Master Protein	Q969Q0	60S ribosomal protein L36a-like OS=Homo sapiens GN=RPL36AL PE=1 SV=3	0	FALSE	25.293	37	5	11	1	106	12.5	10.65	311	5	0	1.296	0	14323343	18555926	14323343	18555926	High	Peak Found	1
FALSE	High	Master Protein Candidate	P63261	Actin, cytoplasmic 2 OS=Homo sapiens GN=ACTG1 PE=1 SV=1	0	FALSE	14.677	20	5	6	5	375	41.8	5.48	180	5	0	0.555	5.96	4.45779e+06	2.20698e+06	4.45779e+06	2.20698e+06	High	High	1
FALSE	High	Master Protein	P60712	SWISS-PROT:P60712 (Bos taurus) Actin, cytoplasmic 1	0	FALSE	14.677	20	5	6	5	375	41.7	5.48	180	5	0	0.555	5.96	4.45779e+06	2.20698e+06	4.45779e+06	2.20698e+06	High	High	1
FALSE	High	Master Protein	P61353	60S ribosomal protein L27 OS=Homo sapiens GN=RPL27 PE=1 SV=2	0	FALSE	19.077	43	5	8	5	136	15.8	10.56	125	5	0	0.654	1.63	1.71234e+07	1.14218e+07	1.71234e+07	1.14218e+07	High	High	1
FALSE	High	Master Protein	P61927	60S ribosomal protein L37 OS=Homo sapiens GN=RPL37 PE=1 SV=2	0	FALSE	10.819	34	4	21	4	97	11.1	11.74	481	4	0	0.852	8.63	5.56548e+06	4.73065e+06	5.56548e+06	4.73065e+06	High	High	1
FALSE	High	Master Protein	P62979	Ubiquitin-40S ribosomal protein S27a OS=Homo sapiens GN=RPS27A PE=1 SV=2	0	FALSE	27.793	37	4	9	4	156	18	9.64	300	4	0	0.786	17.53	1.29713e+07	1.01526e+07	1.29713e+07	1.01526e+07	High	High	1
FALSE	High	Master Protein	Q9NS69	Mitochondrial import receptor subunit TOM22 homolog OS=Homo sapiens GN=TOMM22 PE=1 SV=3	0	FALSE	14.379	45	4	5	4	142	15.5	4.34	276	4	0	0.8	12.35	6.33239e+06	6.96399e+06	6.33239e+06	6.96399e+06	High	High	1
FALSE	High	Master Protein	P13796	Plastin-2 OS=Homo sapiens GN=LCP1 PE=1 SV=6	0	FALSE	12.909	8	4	5	4	627	70.2	5.43	196	4	0	0.998	3.43	1.11921e+06	1.00949e+06	1.11921e+06	1.00949e+06	High	High	1
FALSE	High	Master Protein	Q01518	Adenylyl cyclase-associated protein 1 OS=Homo sapiens GN=CAP1 PE=1 SV=5	0	FALSE	10.497	11	4	5	4	475	51.9	8.06	184	4	0	0.749	6.86	2.48356e+06	1.84736e+06	2.48356e+06	1.84736e+06	High	High	1
FALSE	High	Master Protein	Q14684	Ribosomal RNA processing protein 1 homolog B OS=Homo sapiens GN=RRP1B PE=1 SV=3	0	FALSE	22.755	10	4	7	4	758	84.4	9.76	177	4	0	0.731	2.46	4.62825e+06	3.32826e+06	4.62825e+06	3.32826e+06	High	High	1
FALSE	High	Master Protein	Q9Y383	Putative RNA-binding protein Luc7-like 2 OS=Homo sapiens GN=LUC7L2 PE=1 SV=2	0	FALSE	13.966	12	4	6	4	392	46.5	10.01	153	4	0	0.672	6.44	3.1748e+06	2.1426e+06	3.1748e+06	2.1426e+06	High	High	1
FALSE	High	Master Protein	Q14980	Nuclear mitotic apparatus protein 1 OS=Homo sapiens GN=NUMA1 PE=1 SV=2	0	FALSE	9.355	3	4	5	4	2115	238.1	5.78	145	4	0	0.925	17.62	949919	890281	949919	890281	High	High	1
FALSE	High	Master Protein	P15924	Desmoplakin OS=Homo sapiens GN=DSP PE=1 SV=3	0	FALSE	11.092	2	4	4	4	2871	331.6	6.81	137	4	0	0.232	2.55	947689	122598	947689	122598	High	Peak Found	1
FALSE	High	Master Protein	P68104	Elongation factor 1-alpha 1 OS=Homo sapiens GN=EEF1A1 PE=1 SV=1	0	FALSE	10.381	10	4	5	4	462	50.1	9.01	136	4	0	0.767	6.9	1.88919e+06	1.4943e+06	1.88919e+06	1.4943e+06	High	High	1
FALSE	High	Master Protein Candidate	Q5VTE0	Putative elongation factor 1-alpha-like 3 OS=Homo sapiens GN=EEF1A1P5 PE=5 SV=1	0	FALSE	10.381	10	4	5	4	462	50.2	9.07	136	4	0	0.767	6.9	1.88919e+06	1.4943e+06	1.88919e+06	1.4943e+06	High	High	1
FALSE	High	Master Protein Candidate	P57053	Histone H2B type F-S OS=Homo sapiens GN=H2BFS PE=1 SV=2	0	FALSE	15.55	26	3	6	3	126	13.9	10.37	267	3	0	0.873	0.95	1.35019e+07	1.15257e+07	1.35019e+07	1.15257e+07	High	High	1
FALSE	High	Master Protein	Q5QNW6	Histone H2B type 2-F OS=Homo sapiens GN=HIST2H2BF PE=1 SV=3	0	FALSE	15.55	26	3	6	3	126	13.9	10.32	267	3	0	0.873	0.95	1.35019e+07	1.15257e+07	1.35019e+07	1.15257e+07	High	High	1
FALSE	High	Master Protein Candidate	Q99877	Histone H2B type 1-N OS=Homo sapiens GN=HIST1H2BN PE=1 SV=3	0	FALSE	15.55	26	3	6	3	126	13.9	10.32	267	3	0	0.873	0.95	1.35019e+07	1.15257e+07	1.35019e+07	1.15257e+07	High	High	1
FALSE	High	Master Protein Candidate	Q99880	Histone H2B type 1-L OS=Homo sapiens GN=HIST1H2BL PE=1 SV=3	0	FALSE	15.55	26	3	6	3	126	13.9	10.32	267	3	0	0.873	0.95	1.35019e+07	1.15257e+07	1.35019e+07	1.15257e+07	High	High	1
FALSE	High	Master Protein Candidate	O60814	Histone H2B type 1-K OS=Homo sapiens GN=HIST1H2BK PE=1 SV=3	0	FALSE	15.55	26	3	6	3	126	13.9	10.32	267	3	0	0.873	0.95	1.35019e+07	1.15257e+07	1.35019e+07	1.15257e+07	High	High	1
FALSE	High	Master Protein Candidate	P62807	Histone H2B type 1-C/E/F/G/I OS=Homo sapiens GN=HIST1H2BC PE=1 SV=4	0	FALSE	15.55	26	3	6	3	126	13.9	10.32	267	3	0	0.873	0.95	1.35019e+07	1.15257e+07	1.35019e+07	1.15257e+07	High	High	1
FALSE	High	Master Protein Candidate	P58876	Histone H2B type 1-D OS=Homo sapiens GN=HIST1H2BD PE=1 SV=2	0	FALSE	15.55	26	3	6	3	126	13.9	10.32	267	3	0	0.873	0.95	1.35019e+07	1.15257e+07	1.35019e+07	1.15257e+07	High	High	1
FALSE	High	Master Protein Candidate	Q93079	Histone H2B type 1-H OS=Homo sapiens GN=HIST1H2BH PE=1 SV=3	0	FALSE	15.55	26	3	6	3	126	13.9	10.32	267	3	0	0.873	0.95	1.35019e+07	1.15257e+07	1.35019e+07	1.15257e+07	High	High	1
FALSE	High	Master Protein Candidate	Q99879	Histone H2B type 1-M OS=Homo sapiens GN=HIST1H2BM PE=1 SV=3	0	FALSE	15.55	26	3	6	3	126	14	10.32	267	3	0	0.873	0.95	1.35019e+07	1.15257e+07	1.35019e+07	1.15257e+07	High	High	1
FALSE	High	Master Protein	P47914	60S ribosomal protein L29 OS=Homo sapiens GN=RPL29 PE=1 SV=2	0	FALSE	20.196	21	3	10	3	159	17.7	11.66	264	3	0	0.561	14.62	2.78571e+08	1.11239e+08	2.78571e+08	1.11239e+08	High	High	1
FALSE	High	Master Protein	P07305	Histone H1.0 OS=Homo sapiens GN=H1F0 PE=1 SV=3	0	FALSE	14.128	16	3	5	3	194	20.9	10.84	207	3	0	1.24	0.38	7.5495e+06	9452232	7.5495e+06	9452232	High	High	1
FALSE	High	Master Protein	Q9NX40	OCIA domain-containing protein 1 OS=Homo sapiens GN=OCIAD1 PE=1 SV=1	0	FALSE	9.28	16	3	4	3	245	27.6	7.49	187	3	0	0.824	11.46	933916	748632	933916	748632	High	High	1
FALSE	High	Master Protein	P62805	Histone H4 OS=Homo sapiens GN=HIST1H4A PE=1 SV=2	0	FALSE	15.725	29	3	6	3	103	11.4	11.36	181	3	0	0.537	14.68	23922090	9.17348e+06	23922090	9.17348e+06	High	High	1
FALSE	High	Master Protein	P61204	ADP-ribosylation factor 3 OS=Homo sapiens GN=ARF3 PE=1 SV=2	0	FALSE	9.484	19	3	4	2	181	20.6	7.43	164	3	1	0.707	0.26	6.97649e+06	4.93645e+06	6.97649e+06	4.93645e+06	High	Peak Found	1
FALSE	High	Master Protein Candidate	P84077	ADP-ribosylation factor 1 OS=Homo sapiens GN=ARF1 PE=1 SV=2	0	FALSE	9.484	19	3	4	2	181	20.7	6.8	164	3	0	0.707	0.26	6.97649e+06	4.93645e+06	6.97649e+06	4.93645e+06	High	Peak Found	1
FALSE	High	Master Protein	P62854	40S ribosomal protein S26 OS=Homo sapiens GN=RPS26 PE=1 SV=3	0	FALSE	11.935	31	3	5	3	115	13	11	154	3	0	0.795	4.69	7.99932e+06	6.34227e+06	7.99932e+06	6.34227e+06	High	High	1
FALSE	High	None	Q6S8J3	POTE ankyrin domain family member E OS=Homo sapiens GN=POTEE PE=2 SV=3	0	FALSE	9.963	4	3	4	3	1075	121.3	6.2	149	3	0	0.645	7.82	2.82702e+06	1.45047e+06	2.82702e+06	1.45047e+06	High	High	1
FALSE	High	Master Protein	P04406	Glyceraldehyde-3-phosphate dehydrogenase OS=Homo sapiens GN=GAPDH PE=1 SV=3	0	FALSE	7.403	15	3	3	3	335	36	8.46	148	3	0	0.01		744695		744695		High	Not Found	1
FALSE	High	Master Protein	Q8IY81	pre-rRNA processing protein FTSJ3 OS=Homo sapiens GN=FTSJ3 PE=1 SV=2	0	FALSE	9.151	2	3	4	3	847	96.5	8.4	146	3	0	0.519	0.15	2.1554e+06	907989	2.1554e+06	907989	High	High	1
FALSE	High	Master Protein	Q7Z2W4	Zinc finger CCCH-type antiviral protein 1 OS=Homo sapiens GN=ZC3HAV1 PE=1 SV=3	0	FALSE	7.098	6	3	3	3	902	101.4	8.4	136	3	0	0.604	7.13	1.35682e+06	819118	1.35682e+06	819118	High	High	1
FALSE	High	Master Protein	P11387	DNA topoisomerase 1 OS=Homo sapiens GN=TOP1 PE=1 SV=2	0	FALSE	12.476	4	3	6	3	765	90.7	9.31	118	3	0	1.535	30.94	1.46476e+06	2.16805e+06	1.46476e+06	2.16805e+06	High	High	1
FALSE	High	Master Protein	P51610	Host cell factor 1 OS=Homo sapiens GN=HCFC1 PE=1 SV=2	0	FALSE	8.983	2	3	4	3	2035	208.6	7.46	107	3	0	0.81	7.14	1.19282e+06	4.64971e+06	1.19282e+06	4.64971e+06	High	High	1
FALSE	High	None	Q05639	Elongation factor 1-alpha 2 OS=Homo sapiens GN=EEF1A2 PE=1 SV=1	0	FALSE	8.366	7	3	4	3	463	50.4	9.03	107	3	0	0.732	5.46	1.61862e+06	1.26395e+06	1.61862e+06	1.26395e+06	High	High	1
FALSE	High	Master Protein	P61978	Heterogeneous nuclear ribonucleoprotein K OS=Homo sapiens GN=HNRNPK PE=1 SV=1	0	FALSE	8.142	10	3	5	3	463	50.9	5.54	107	3	0	0.767	6.09	1.45947e+06	1.07178e+06	1.45947e+06	1.07178e+06	High	High	1
FALSE	High	Master Protein	P83731	60S ribosomal protein L24 OS=Homo sapiens GN=RPL24 PE=1 SV=1	0	FALSE	9.34	19	3	4	3	157	17.8	11.25	105	3	0	0.806	1.24	2.7893e+06	2.25483e+06	2.7893e+06	2.25483e+06	High	High	1
FALSE	High	Master Protein	P46776	60S ribosomal protein L27a OS=Homo sapiens GN=RPL27A PE=1 SV=2	0	FALSE	7.813	24	3	4	3	148	16.6	11	105	3	0	0.934	8.97	6.63704e+06	6.61438e+06	6.63704e+06	6.61438e+06	High	High	1
FALSE	High	Master Protein	Q9BU76	Multiple myeloma tumor-associated protein 2 OS=Homo sapiens GN=MMTAG2 PE=1 SV=1	0	FALSE	6.171	14	3	3	3	263	29.4	10.02	103	3	0	0.733	14.9	2.74576e+06	1.80502e+06	2.74576e+06	1.80502e+06	High	High	1
FALSE	High	Master Protein	P62826	GTP-binding nuclear protein Ran OS=Homo sapiens GN=RAN PE=1 SV=3	0	FALSE	8.387	13	3	5	3	216	24.4	7.49	99	3	0	0.857	1.88	6.56284e+06	5.47508e+06	6.56284e+06	5.47508e+06	High	High	1
FALSE	High	Master Protein	P84098	60S ribosomal protein L19 OS=Homo sapiens GN=RPL19 PE=1 SV=1	0	FALSE	5.681	17	3	3	3	196	23.5	11.47	98	3	0	0.765	14.03	4.54343e+06	3.78163e+06	4.54343e+06	3.78163e+06	High	High	1
FALSE	High	Master Protein	P08758	Annexin A5 OS=Homo sapiens GN=ANXA5 PE=1 SV=2	0	FALSE	5.42	9	3	4	3	320	35.9	5.05	91	3	0	1.029	2.14	933542	919721	933542	919721	High	High	1
FALSE	High	Master Protein	P08238	Heat shock protein HSP 90-beta OS=Homo sapiens GN=HSP90AB1 PE=1 SV=4	0	FALSE	7.47	5	3	4	3	724	83.2	5.03	88	3	0	0.721	0.13	905788	668391	905788	668391	High	High	1
FALSE	High	Master Protein	P05141	ADP/ATP translocase 2 OS=Homo sapiens GN=SLC25A5 PE=1 SV=7	0	FALSE	5.003	10	3	4	3	298	32.8	9.69	87	3	0	0.929	4.03	1.18472e+06	1.49087e+06	1.18472e+06	1.49087e+06	High	High	1
FALSE	High	Master Protein	P61604	10 kDa heat shock protein, mitochondrial OS=Homo sapiens GN=HSPE1 PE=1 SV=2	0	FALSE	7.992	31	3	4	3	102	10.9	8.92	84	3	0	0.75	1.01	6.05119e+06	4.50543e+06	6.05119e+06	4.50543e+06	High	High	1
FALSE	High	Master Protein	P53999	Activated RNA polymerase II transcriptional coactivator p15 OS=Homo sapiens GN=SUB1 PE=1 SV=3	0	FALSE	7.286	26	3	3	3	127	14.4	9.6	79	3	0	0.826	3.61	1.99351e+06	1.70123e+06	1.99351e+06	1.70123e+06	High	High	1
FALSE	High	Master Protein	Q9NR31	GTP-binding protein SAR1a OS=Homo sapiens GN=SAR1A PE=1 SV=1	0	FALSE	6.834	16	3	4	3	198	22.4	6.68	79	3	0	0.804	1.37	2.13348e+06	1.74345e+06	2.13348e+06	1.74345e+06	High	High	1
FALSE	High	Master Protein	P00367	Glutamate dehydrogenase 1, mitochondrial OS=Homo sapiens GN=GLUD1 PE=1 SV=2	0	FALSE	5.947	6	3	3	3	558	61.4	7.8	79	3	0	0.681	2.03	1.02296e+06	686697	1.02296e+06	686697	High	High	1
FALSE	High	Master Protein	Q8N4H5	Mitochondrial import receptor subunit TOM5 homolog OS=Homo sapiens GN=TOMM5 PE=1 SV=1	0	FALSE	5.659	33	3	4	3	51	6	9.7	79	3	0	0.856	6.97	17988575	1.8261e+07	17988575	1.8261e+07	High	High	1
FALSE	High	Master Protein	O14617	AP-3 complex subunit delta-1 OS=Homo sapiens GN=AP3D1 PE=1 SV=1	0	FALSE	4.443	3	3	3	3	1153	130.1	8.48	74	3	0	0.813	1.88	1.29256e+06	1.08445e+06	1.29256e+06	1.08445e+06	High	High	1
FALSE	High	Master Protein	P42766	60S ribosomal protein L35 OS=Homo sapiens GN=RPL35 PE=1 SV=2	0	FALSE	7.966	19	3	4	3	123	14.5	11.05	72	3	0	0.852	0.3	1.06056e+07	8.70958e+06	1.06056e+07	8.70958e+06	High	High	1
FALSE	High	Master Protein Candidate	P07355	Annexin A2 OS=Homo sapiens GN=ANXA2 PE=1 SV=2	0	FALSE	5.534	9	3	3	3	339	38.6	7.75	72	3	0	0.933	0.14	1.17812e+06	1148170	1.17812e+06	1148170	High	High	1
FALSE	High	Master Protein	A6NMY6	Putative annexin A2-like protein OS=Homo sapiens GN=ANXA2P2 PE=5 SV=2	0	FALSE	5.534	9	3	3	3	339	38.6	6.95	72	3	0	0.933	0.14	1.17812e+06	1148170	1.17812e+06	1148170	High	High	1
FALSE	High	Master Protein	P62753	40S ribosomal protein S6 OS=Homo sapiens GN=RPS6 PE=1 SV=1	0	FALSE	5.949	14	3	3	3	249	28.7	10.84	66	3	0	0.819	4.97	2.3338e+06	1979924	2.3338e+06	1979924	High	High	1
FALSE	High	Master Protein	O75367	Core histone macro-H2A.1 OS=Homo sapiens GN=H2AFY PE=1 SV=4	0	FALSE	5.902	11	3	4	3	372	39.6	9.79	65	3	0	1.142	5.23	700615	1.20246e+06	700615	1.20246e+06	High	High	1
FALSE	High	Master Protein	Q5T9A4	ATPase family AAA domain-containing protein 3B OS=Homo sapiens GN=ATAD3B PE=1 SV=1	0	FALSE	3.993	4	3	3	3	648	72.5	9.2	65	3	0	0.922	1.34	1.37633e+06	1.27487e+06	1.37633e+06	1.27487e+06	High	High	1
FALSE	High	Master Protein Candidate	Q9NVI7	ATPase family AAA domain-containing protein 3A OS=Homo sapiens GN=ATAD3A PE=1 SV=2	0	FALSE	3.993	4	3	3	3	634	71.3	8.98	65	3	0	0.922	1.34	1.37633e+06	1.27487e+06	1.37633e+06	1.27487e+06	High	High	1
FALSE	High	Master Protein	P06748	Nucleophosmin OS=Homo sapiens GN=NPM1 PE=1 SV=2	0	FALSE	11.721	16	3	4	3	294	32.6	4.78	64	3	0	0.903	0	1.57212e+06	910619	1.57212e+06	910619	High	High	1
FALSE	High	Master Protein	P31948	Stress-induced-phosphoprotein 1 OS=Homo sapiens GN=STIP1 PE=1 SV=1	0	FALSE	6.368	6	3	3	3	543	62.6	6.8	61	3	0	0.853	4.41	737342	626073	737342	626073	High	Peak Found	1
FALSE	High	Master Protein	P37802	Transgelin-2 OS=Homo sapiens GN=TAGLN2 PE=1 SV=3	0	FALSE	6.167	16	3	4	3	199	22.4	8.25	59	3	0	0.767	1.89	1.8228e+06	1.3682e+06	1.8228e+06	1.3682e+06	High	High	1
FALSE	High	Master Protein Candidate	P0C0S8	Histone H2A type 1 OS=Homo sapiens GN=HIST1H2AG PE=1 SV=2	0	FALSE	6.624	27	3	3	1	130	14.1	10.9	55	3	0							High	Not Found	1
FALSE	High	Master Protein Candidate	Q9BTM1	Histone H2A.J OS=Homo sapiens GN=H2AFJ PE=1 SV=1	0	FALSE	6.624	27	3	3	1	129	14	10.9	55	3	0							High	Not Found	1
FALSE	High	Master Protein Candidate	Q93077	Histone H2A type 1-C OS=Homo sapiens GN=HIST1H2AC PE=1 SV=3	0	FALSE	6.624	27	3	3	1	130	14.1	11.05	55	3	0							High	Not Found	1
FALSE	High	Master Protein Candidate	Q6FI13	Histone H2A type 2-A OS=Homo sapiens GN=HIST2H2AA3 PE=1 SV=3	0	FALSE	6.624	27	3	3	1	130	14.1	10.9	55	3	0							High	Not Found	1
FALSE	High	Master Protein Candidate	P20671	Histone H2A type 1-D OS=Homo sapiens GN=HIST1H2AD PE=1 SV=2	0	FALSE	6.624	27	3	3	1	130	14.1	10.9	55	3	0							High	Not Found	1
FALSE	High	Master Protein Candidate	Q96KK5	Histone H2A type 1-H OS=Homo sapiens GN=HIST1H2AH PE=1 SV=3	0	FALSE	6.624	27	3	3	1	128	13.9	10.89	55	3	0							High	Not Found	1
FALSE	High	Master Protein Candidate	P04908	Histone H2A type 1-B/E OS=Homo sapiens GN=HIST1H2AB PE=1 SV=2	0	FALSE	6.624	27	3	3	1	130	14.1	11.05	55	3	0							High	Not Found	1
FALSE	High	Master Protein Candidate	Q99878	Histone H2A type 1-J OS=Homo sapiens GN=HIST1H2AJ PE=1 SV=3	0	FALSE	6.624	27	3	3	1	128	13.9	10.89	55	3	0							High	Not Found	1
FALSE	High	Master Protein	Q16777	Histone H2A type 2-C OS=Homo sapiens GN=HIST2H2AC PE=1 SV=4	0	FALSE	6.624	27	3	3	1	129	14	10.9	55	3	0							High	Not Found	1
FALSE	High	Master Protein Candidate	Q7L7L0	Histone H2A type 3 OS=Homo sapiens GN=HIST3H2A PE=1 SV=3	0	FALSE	6.624	27	3	3	1	130	14.1	11.05	55	3	0							High	Not Found	1
FALSE	High	Master Protein	P53701	Cytochrome c-type heme lyase OS=Homo sapiens GN=HCCS PE=1 SV=1	0	FALSE	6.602	17	3	4	3	268	30.6	6.68	53	3	0	0.589	4.52	930493	306004	930493	306004	High	High	1
FALSE	High	Master Protein	Q15233	Non-POU domain-containing octamer-binding protein OS=Homo sapiens GN=NONO PE=1 SV=4	0	FALSE	7.17	8	3	3	3	471	54.2	8.95	52	3	0	0.583	7.37	1.09089e+06	767025	1.09089e+06	767025	High	High	1
FALSE	High	Master Protein	Q06787	Synaptic functional regulator FMR1 OS=Homo sapiens GN=FMR1 PE=1 SV=1	0	FALSE	4.309	4	3	3	3	632	71.1	7.42	52	3	0	0.922	17.76	977607	975550	977607	975550	High	High	1
FALSE	High	Master Protein	Q15365	Poly(rC)-binding protein 1 OS=Homo sapiens GN=PCBP1 PE=1 SV=2	0	FALSE	4.117	11	3	3	3	356	37.5	7.09	51	3	0	0.997	11.42	1.0101e+06	1.0087e+06	1.0101e+06	1.0087e+06	High	High	1
FALSE	High	Master Protein	P11142	Heat shock cognate 71 kDa protein OS=Homo sapiens GN=HSPA8 PE=1 SV=1	0	FALSE	4.635	7	3	3	3	646	70.9	5.52	36	3	0	0.746	3.95	993133	732283	993133	732283	High	High	1
FALSE	High	Master Protein	Q71UI9	Histone H2A.V OS=Homo sapiens GN=H2AFV PE=1 SV=3	0	FALSE	3.925	20	3	3	1	128	13.5	10.58	26	3	2	0.873	19.24	1.23648e+07	9.44391e+06	1.23648e+07	9.44391e+06	High	Peak Found	1
FALSE	High	Master Protein Candidate	P0C0S5	Histone H2A.Z OS=Homo sapiens GN=H2AFZ PE=1 SV=2	0	FALSE	3.925	20	3	3	1	128	13.5	10.58	26	3	0	0.873	19.24	1.23648e+07	9.44391e+06	1.23648e+07	9.44391e+06	High	Peak Found	1
FALSE	High	None	P23527	Histone H2B type 1-O OS=Homo sapiens GN=HIST1H2BO PE=1 SV=3	0	FALSE	13.791	19	2	5	2	126	13.9	10.32	246	2	0	0.865	0	1.15664e+07	9822488	1.15664e+07	9822488	High	High	1
FALSE	High	None	P33778	Histone H2B type 1-B OS=Homo sapiens GN=HIST1H2BB PE=1 SV=2	0	FALSE	13.791	19	2	5	2	126	13.9	10.32	246	2	0	0.865	0	1.15664e+07	9822488	1.15664e+07	9822488	High	High	1
FALSE	High	None	Q8N257	Histone H2B type 3-B OS=Homo sapiens GN=HIST3H2BB PE=1 SV=3	0	FALSE	13.791	19	2	5	2	126	13.9	10.32	246	2	0	0.865	0	1.15664e+07	9822488	1.15664e+07	9822488	High	High	1
FALSE	High	None	Q16778	Histone H2B type 2-E OS=Homo sapiens GN=HIST2H2BE PE=1 SV=3	0	FALSE	13.791	19	2	5	2	126	13.9	10.32	246	2	0	0.865	0	1.15664e+07	9822488	1.15664e+07	9822488	High	High	1
FALSE	High	None	P06899	Histone H2B type 1-J OS=Homo sapiens GN=HIST1H2BJ PE=1 SV=3	0	FALSE	13.791	19	2	5	2	126	13.9	10.32	246	2	0	0.865	0	1.15664e+07	9822488	1.15664e+07	9822488	High	High	1
FALSE	High	Master Protein	Q07020	60S ribosomal protein L18 OS=Homo sapiens GN=RPL18 PE=1 SV=2	0	FALSE	10.435	13	2	3	2	188	21.6	11.72	228	2	0	0.407	0.09	8.26421e+06	3.36218e+06	8.26421e+06	3.36218e+06	High	High	1
FALSE	High	Master Protein	P30414	NK-tumor recognition protein OS=Homo sapiens GN=NKTR PE=1 SV=2	0	FALSE	11.195	2	2	5	2	1462	165.6	9.99	202	2	0	0.52	0.34	3.32105e+07	1.76239e+07	3.32105e+07	1.76239e+07	High	High	1
FALSE	High	None	P22492	Histone H1t OS=Homo sapiens GN=HIST1H1T PE=2 SV=4	0	FALSE	11.775	6	2	4	2	207	22	11.71	187	2	0	0.729	6.28	2.7513e+07	2.16076e+07	2.7513e+07	2.16076e+07	High	High	1
FALSE	High	None	Q02539	Histone H1.1 OS=Homo sapiens GN=HIST1H1A PE=1 SV=3	0	FALSE	11.775	6	2	4	2	215	21.8	10.99	187	2	0	0.729	6.28	2.7513e+07	2.16076e+07	2.7513e+07	2.16076e+07	High	High	1
FALSE	High	Master Protein	P13861	cAMP-dependent protein kinase type II-alpha regulatory subunit OS=Homo sapiens GN=PRKAR2A PE=1 SV=2	0	FALSE	9.422	7	2	4	2	404	45.5	5.07	153	2	0	0.815	7.49	614230	497971	614230	497971	High	High	1
FALSE	High	Master Protein	E9PAV3	Nascent polypeptide-associated complex subunit alpha, muscle-specific form OS=Homo sapiens GN=NACA PE=1 SV=1	0	FALSE	9.236	1	2	4	2	2078	205.3	9.58	138	2	0	0.681	17.97	1.13373e+07	9.79015e+06	1.13373e+07	9.79015e+06	High	High	1
FALSE	High	Master Protein	Q9H9J4	Ubiquitin carboxyl-terminal hydrolase 42 OS=Homo sapiens GN=USP42 PE=1 SV=3	0	FALSE	9.33	2	2	3	2	1324	145.3	8.63	128	2	0	0.781	21.37	2.401e+06	1.61946e+06	2.401e+06	1.61946e+06	High	High	1
FALSE	High	Master Protein	P18085	ADP-ribosylation factor 4 OS=Homo sapiens GN=ARF4 PE=1 SV=3	0	FALSE	7.791	12	2	4	1	180	20.5	7.14	119	2	0	0.415	0	1.14012e+06	473269	1.14012e+06	473269	High	High	1
FALSE	High	None	F5H423	Uncharacterized protein OS=Homo sapiens PE=3 SV=1	0	FALSE	6.135	9	2	3	1	210	23.3	8.6	118	2	0	0.708	0.35	4.8525e+06	3.434e+06	4.8525e+06	3.434e+06	High	Peak Found	1
FALSE	High	Master Protein	Q8IYB3	Serine/arginine repetitive matrix protein 1 OS=Homo sapiens GN=SRRM1 PE=1 SV=2	0	FALSE	5.911	6	2	2	2	904	102.3	11.84	117	2	0	0.496	0	450132	223474	450132	223474	High	Peak Found	1
FALSE	High	None	P0CG38	POTE ankyrin domain family member I OS=Homo sapiens GN=POTEI PE=3 SV=1	0	FALSE	7.136	2	2	3	2	1075	121.2	6.21	115	2	0	0.645	7.82	2.19339e+06	1.45047e+06	2.19339e+06	1.45047e+06	High	High	1
FALSE	High	None	P0CG39	POTE ankyrin domain family member J OS=Homo sapiens GN=POTEJ PE=3 SV=1	0	FALSE	7.136	2	2	3	2	1038	117.3	5.97	115	2	0	0.645	7.82	2.19339e+06	1.45047e+06	2.19339e+06	1.45047e+06	High	High	1
FALSE	High	None	A5A3E0	POTE ankyrin domain family member F OS=Homo sapiens GN=POTEF PE=1 SV=2	0	FALSE	7.136	2	2	3	2	1075	121.4	6.2	115	2	0	0.645	7.82	2.19339e+06	1.45047e+06	2.19339e+06	1.45047e+06	High	High	1
FALSE	High	Master Protein	Q9NP64	Nucleolar protein of 40 kDa OS=Homo sapiens GN=ZCCHC17 PE=1 SV=1	0	FALSE	12.006	6	2	6	2	241	27.6	9.7	103	2	0	0.724	4.12	8.2587e+06	5.77578e+06	8.2587e+06	5.77578e+06	High	High	1
FALSE	High	None	P0CG48	Polyubiquitin-C OS=Homo sapiens GN=UBC PE=1 SV=3	0	FALSE	8.312	33	2	4	2	685	77	7.66	101	2	0	0.55	6.49	1.83598e+06	998907	1.83598e+06	998907	High	High	1
FALSE	High	None	P0CG47	Polyubiquitin-B OS=Homo sapiens GN=UBB PE=1 SV=1	0	FALSE	8.312	33	2	4	2	229	25.7	7.43	101	2	0	0.55	6.49	1.83598e+06	998907	1.83598e+06	998907	High	High	1
FALSE	High	None	P62987	Ubiquitin-60S ribosomal protein L40 OS=Homo sapiens GN=UBA52 PE=1 SV=2	0	FALSE	8.312	20	2	4	2	128	14.7	9.83	101	2	0	0.55	6.49	1.83598e+06	998907	1.83598e+06	998907	High	High	1
FALSE	High	Master Protein	P09429	High mobility group protein B1 OS=Homo sapiens GN=HMGB1 PE=1 SV=3	0	FALSE	7.153	13	2	4	2	215	24.9	5.74	99	2	0	0.845	2.69	4.38313e+06	3.75048e+06	4.38313e+06	3.75048e+06	High	High	1
FALSE	High	Master Protein	Q8N9Q2	Protein SREK1IP1 OS=Homo sapiens GN=SREK1IP1 PE=1 SV=1	0	FALSE	9.122	12	2	4	2	155	18.2	9.85	98	2	0	0.748	2.4	7.68913e+06	5.69028e+06	7.68913e+06	5.69028e+06	High	High	1
FALSE	High	Master Protein	Q02413	Desmoglein-1 OS=Homo sapiens GN=DSG1 PE=1 SV=2	0	FALSE	4.672	3	2	2	2	1049	113.7	5.03	95	2	0	0.107	1.79	904779	92653.9	904779	92653.9	High	Peak Found	1
FALSE	High	Master Protein	Q8TDD1	ATP-dependent RNA helicase DDX54 OS=Homo sapiens GN=DDX54 PE=1 SV=2	0	FALSE	6.118	1	2	3	2	881	98.5	10.02	80	2	0	0.725	12.03	4.87056e+06	3.91722e+06	4.87056e+06	3.91722e+06	High	High	1
FALSE	High	Master Protein	P51159	Ras-related protein Rab-27A OS=Homo sapiens GN=RAB27A PE=1 SV=3	0	FALSE	4.053	12	2	2	2	221	24.9	5.22	77	2	0	0.827	10.96	539404	426397	539404	426397	High	Peak Found	1
FALSE	High	None	Q9Y6B6	GTP-binding protein SAR1b OS=Homo sapiens GN=SAR1B PE=1 SV=1	0	FALSE	5.484	10	2	3	2	198	22.4	6.11	73	2	0	0.852	6.23	1.66036e+06	1.36838e+06	1.66036e+06	1.36838e+06	High	High	1
FALSE	High	Master Protein	P81605	Dermcidin OS=Homo sapiens GN=DCD PE=1 SV=2	0	FALSE	3.928	20	2	2	2	110	11.3	6.54	71	2	0	0.339	30.33	1.05215e+06	131421	1.05215e+06	131421	High	Peak Found	1
FALSE	High	Master Protein	Q9HB58	Sp110 nuclear body protein OS=Homo sapiens GN=SP110 PE=1 SV=5	0	FALSE	5.097	4	2	3	2	689	78.3	8.87	68	2	0	1.742	12.68	2.29692e+06	3.99529e+06	2.29692e+06	3.99529e+06	High	High	1
FALSE	High	None	P68032	Actin, alpha cardiac muscle 1 OS=Homo sapiens GN=ACTC1 PE=1 SV=1	0	FALSE	4.093	6	2	2	2	377	42	5.39	68	2	0	0.63	8.83	1.80998e+06	1.21845e+06	1.80998e+06	1.21845e+06	High	Peak Found	1
FALSE	High	None	P68133	Actin, alpha skeletal muscle OS=Homo sapiens GN=ACTA1 PE=1 SV=1	0	FALSE	4.093	6	2	2	2	377	42	5.39	68	2	0	0.63	8.83	1.80998e+06	1.21845e+06	1.80998e+06	1.21845e+06	High	Peak Found	1
FALSE	High	None	P63267	Actin, gamma-enteric smooth muscle OS=Homo sapiens GN=ACTG2 PE=1 SV=1	0	FALSE	4.093	6	2	2	2	376	41.9	5.48	68	2	0	0.63	8.83	1.80998e+06	1.21845e+06	1.80998e+06	1.21845e+06	High	Peak Found	1
FALSE	High	None	P62736	Actin, aortic smooth muscle OS=Homo sapiens GN=ACTA2 PE=1 SV=1	0	FALSE	4.093	6	2	2	2	377	42	5.39	68	2	0	0.63	8.83	1.80998e+06	1.21845e+06	1.80998e+06	1.21845e+06	High	Peak Found	1
FALSE	High	Master Protein	P49327	Fatty acid synthase OS=Homo sapiens GN=FASN PE=1 SV=3	0	FALSE	3.405	1	2	2	2	2511	273.3	6.44	68	2	0	0.985	4.94	435401	424459	435401	424459	High	High	1
FALSE	High	Master Protein	Q08554	Desmocollin-1 OS=Homo sapiens GN=DSC1 PE=1 SV=2	0	FALSE	6.155	3	2	2	2	894	99.9	5.43	67	2	0	3.428	0	1.00112e+06	2509972	1.00112e+06	2509972	High	Peak Found	1
FALSE	High	Master Protein	Q8TB36	Ganglioside-induced differentiation-associated protein 1 OS=Homo sapiens GN=GDAP1 PE=1 SV=3	0	FALSE	5.553	6	2	2	2	358	41.3	8.34	67	2	0	11.221	1614.49	849907	4.56125e+06	849907	4.56125e+06	High	High	1
FALSE	High	None	Q5JNZ5	Putative 40S ribosomal protein S26-like 1 OS=Homo sapiens GN=RPS26P11 PE=5 SV=1	0	FALSE	5.686	18	2	3	2	115	13	10.54	66	2	0	0.888	12.9	5.98423e+06	4.81997e+06	5.98423e+06	4.81997e+06	High	High	1
FALSE	High	Master Protein Candidate	Q13509	Tubulin beta-3 chain OS=Homo sapiens GN=TUBB3 PE=1 SV=2	0	FALSE	4.602	4	2	3	2	450	50.4	4.93	66	2	0	0.767	8.19	647737	505203	647737	505203	High	High	1
FALSE	High	Master Protein Candidate	P68371	Tubulin beta-4B chain OS=Homo sapiens GN=TUBB4B PE=1 SV=1	0	FALSE	4.602	4	2	3	2	445	49.8	4.89	66	2	0	0.767	8.19	647737	505203	647737	505203	High	High	1
FALSE	High	Master Protein Candidate	Q9BVA1	Tubulin beta-2B chain OS=Homo sapiens GN=TUBB2B PE=1 SV=1	0	FALSE	4.602	4	2	3	2	445	49.9	4.89	66	2	0	0.767	8.19	647737	505203	647737	505203	High	High	1
FALSE	High	Master Protein Candidate	P07437	Tubulin beta chain OS=Homo sapiens GN=TUBB PE=1 SV=2	0	FALSE	4.602	5	2	3	2	444	49.6	4.89	66	2	0	0.767	8.19	647737	505203	647737	505203	High	High	1
FALSE	High	Master Protein Candidate	A0A0B4J269	Uncharacterized protein OS=Homo sapiens PE=1 SV=1	0	FALSE	4.602	3	2	3	2	797	88.3	5.86	66	2	0	0.767	8.19	647737	505203	647737	505203	High	High	1
FALSE	High	Master Protein Candidate	P04350	Tubulin beta-4A chain OS=Homo sapiens GN=TUBB4A PE=1 SV=2	0	FALSE	4.602	5	2	3	2	444	49.6	4.88	66	2	0	0.767	8.19	647737	505203	647737	505203	High	High	1
FALSE	High	Master Protein	Q13885	Tubulin beta-2A chain OS=Homo sapiens GN=TUBB2A PE=1 SV=1	0	FALSE	4.602	4	2	3	2	445	49.9	4.89	66	2	0	0.767	8.19	647737	505203	647737	505203	High	High	1
FALSE	High	Master Protein	O14641	Segment polarity protein dishevelled homolog DVL-2 OS=Homo sapiens GN=DVL2 PE=1 SV=1	0	FALSE	3.934	3	2	2	2	736	78.9	6.02	65	2	0	0.795	15.5	1.05782e+06	806573	1.05782e+06	806573	High	Peak Found	1
FALSE	High	Master Protein	P62917	60S ribosomal protein L8 OS=Homo sapiens GN=RPL8 PE=1 SV=2	0	FALSE	2.766	7	2	2	2	257	28	11.03	63	2	0	1.118	128.28	4.56187e+06	2.76548e+06	4.56187e+06	2.76548e+06	High	Peak Found	1
FALSE	High	Master Protein	Q7Z434	Mitochondrial antiviral-signaling protein OS=Homo sapiens GN=MAVS PE=1 SV=2	0	FALSE	6.003	7	2	2	2	540	56.5	5.52	58	2	0	0.733	12.15	1.46128e+06	1.142e+06	1.46128e+06	1.142e+06	High	High	1
FALSE	High	Master Protein	P61513	60S ribosomal protein L37a OS=Homo sapiens GN=RPL37A PE=1 SV=2	0	FALSE	4.997	28	2	3	2	92	10.3	10.43	58	2	0	1.061	18.31	1.50343e+06	1.43091e+06	1.50343e+06	1.43091e+06	High	High	1
FALSE	High	Master Protein	O43399	Tumor protein D54 OS=Homo sapiens GN=TPD52L2 PE=1 SV=2	0	FALSE	4.548	8	2	3	2	206	22.2	5.36	58	2	0	4.352	353.35	347009	1.4464e+06	347009	1.4464e+06	High	High	1
FALSE	High	Master Protein	Q99848	Probable rRNA-processing protein EBP2 OS=Homo sapiens GN=EBNA1BP2 PE=1 SV=2	0	FALSE	4.003	7	2	2	2	306	34.8	10.1	55	2	0	1.247	69.78	1.22145e+06	1.9622e+06	1.22145e+06	1.9622e+06	High	High	1
FALSE	High	Master Protein	P61247	40S ribosomal protein S3a OS=Homo sapiens GN=RPS3A PE=1 SV=2	0	FALSE	3.233	6	2	2	2	264	29.9	9.73	53	2	0	0.751	3.39	489269	372529	489269	372529	High	Peak Found	1
FALSE	High	Master Protein	Q5T749	Keratinocyte proline-rich protein OS=Homo sapiens GN=KPRP PE=1 SV=1	0	FALSE	5.56	6	2	2	2	579	64.1	8.27	52	2	0	0.01		713932		713932		High	Not Found	1
FALSE	High	Master Protein	Q15388	Mitochondrial import receptor subunit TOM20 homolog OS=Homo sapiens GN=TOMM20 PE=1 SV=1	0	FALSE	3.82	14	2	3	2	145	16.3	8.6	50	2	0	0.771	0	19101412	14718609	19101412	14718609	High	High	1
FALSE	High	Master Protein	P42166	Lamina-associated polypeptide 2, isoform alpha OS=Homo sapiens GN=TMPO PE=1 SV=2	0	FALSE	4.969	6	2	2	2	694	75.4	7.66	49	2	0	0.714	5.76	375470	272039	375470	272039	High	High	1
FALSE	High	None	P12236	ADP/ATP translocase 3 OS=Homo sapiens GN=SLC25A6 PE=1 SV=4	0	FALSE	3.546	6	2	3	2	298	32.8	9.74	48	2	0	0.929	4.03	1.18472e+06	1.12288e+06	1.18472e+06	1.12288e+06	High	High	1
FALSE	High	Master Protein	P69905	Hemoglobin subunit alpha OS=Homo sapiens GN=HBA1 PE=1 SV=2	0	FALSE	3.467	15	2	2	1	142	15.2	8.68	48	2	0	0.035	0	903271	31668.4	903271	31668.4	High	Peak Found	1
FALSE	High	Master Protein Candidate	ENSEMBL:ENSBTAP00000016242	(Bos taurus) similar to alpha-tubulin I isoform 1	0	FALSE	3.472	6	2	2	2	451	50.1	5.06	43	2	0	0.686	5.04	1.39947e+06	980159	1.39947e+06	980159	Peak Found	High	1
FALSE	High	Master Protein Candidate	Q71U36	Tubulin alpha-1A chain OS=Homo sapiens GN=TUBA1A PE=1 SV=1	0	FALSE	3.472	6	2	2	2	451	50.1	5.06	43	2	0	0.686	5.04	1.39947e+06	980159	1.39947e+06	980159	Peak Found	High	1
FALSE	High	Master Protein	Q13748	Tubulin alpha-3C/D chain OS=Homo sapiens GN=TUBA3C PE=1 SV=3	0	FALSE	3.472	6	2	2	2	450	49.9	5.1	43	2	0	0.686	5.04	1.39947e+06	980159	1.39947e+06	980159	Peak Found	High	1
FALSE	High	Master Protein Candidate	Q9BQE3	Tubulin alpha-1C chain OS=Homo sapiens GN=TUBA1C PE=1 SV=1	0	FALSE	3.472	6	2	2	2	449	49.9	5.1	43	2	0	0.686	5.04	1.39947e+06	980159	1.39947e+06	980159	Peak Found	High	1
FALSE	High	Master Protein Candidate	P68363	Tubulin alpha-1B chain OS=Homo sapiens GN=TUBA1B PE=1 SV=1	0	FALSE	3.472	6	2	2	2	451	50.1	5.06	43	2	0	0.686	5.04	1.39947e+06	980159	1.39947e+06	980159	Peak Found	High	1
FALSE	High	Master Protein Candidate	Q6PEY2	Tubulin alpha-3E chain OS=Homo sapiens GN=TUBA3E PE=1 SV=2	0	FALSE	3.472	6	2	2	2	450	49.8	5.14	43	2	0	0.686	5.04	1.39947e+06	980159	1.39947e+06	980159	Peak Found	High	1
FALSE	High	Master Protein	Q06830	Peroxiredoxin-1 OS=Homo sapiens GN=PRDX1 PE=1 SV=1	0	FALSE	2.523	10	2	2	2	199	22.1	8.13	43	2	0	0.697	3.34	655595	450243	655595	450243	High	Peak Found	1
FALSE	High	Master Protein	P61313	60S ribosomal protein L15 OS=Homo sapiens GN=RPL15 PE=1 SV=2	0	FALSE	3.917	7	2	2	2	204	24.1	11.62	38	2	0	0.532	1.1	1.1602e+06	616638	1.1602e+06	616638	High	Peak Found	1
FALSE	High	Master Protein	Q8N0X7	Spartin OS=Homo sapiens GN=SPART PE=1 SV=1	0	FALSE	3.146	4	2	2	2	666	72.8	5.91	38	2	0	0.883	1.67	391133	342576	391133	342576	High	High	1
FALSE	High	Master Protein	P37837	Transaldolase OS=Homo sapiens GN=TALDO1 PE=1 SV=2	0	FALSE	3.132	6	2	2	2	337	37.5	6.81	37	2	0	0.872	4.1	986382	883626	986382	883626	Peak Found	High	1
FALSE	High	Master Protein	Q99614	Tetratricopeptide repeat protein 1 OS=Homo sapiens GN=TTC1 PE=1 SV=1	0	FALSE	4.731	9	2	3	2	292	33.5	4.84	31	2	0	7.634	597.53	329177	1.0997e+06	329177	1.0997e+06	High	High	1
FALSE	High	None	Q9NQ29	Putative RNA-binding protein Luc7-like 1 OS=Homo sapiens GN=LUC7L PE=1 SV=1	0	FALSE	3.888	5	2	3	2	371	43.7	9.92	29	2	0	0.734	6.85	1.37389e+06	1.03859e+06	1.37389e+06	1.03859e+06	High	High	1
FALSE	High	Master Protein	Q14157	Ubiquitin-associated protein 2-like OS=Homo sapiens GN=UBAP2L PE=1 SV=2	0	FALSE	3.381	2	2	2	2	1087	114.5	7.11	27	2	0	0.932	5.92	397817	370141	397817	370141	High	High	1
FALSE	High	None	P0DMV8	Heat shock 70 kDa protein 1A OS=Homo sapiens GN=HSPA1A PE=1 SV=1	0	FALSE	2.662	4	2	2	2	641	70	5.66	27	2	0	0.728	1.93	900508	659220	900508	659220	High	High	1
FALSE	High	None	P34931	Heat shock 70 kDa protein 1-like OS=Homo sapiens GN=HSPA1L PE=1 SV=2	0	FALSE	2.662	4	2	2	2	641	70.3	6.02	27	2	0	0.728	1.93	900508	659220	900508	659220	High	High	1
FALSE	High	None	P54652	Heat shock-related 70 kDa protein 2 OS=Homo sapiens GN=HSPA2 PE=1 SV=1	0	FALSE	2.662	4	2	2	2	639	70	5.74	27	2	0	0.728	1.93	900508	659220	900508	659220	High	High	1
FALSE	High	Master Protein	P09874	Poly [ADP-ribose] polymerase 1 OS=Homo sapiens GN=PARP1 PE=1 SV=4	0	FALSE	2.654	3	2	2	2	1014	113	8.88	25	2	0	1.068	0	100969	107869	100969	107869	High	Peak Found	1
FALSE	High	None	P16104	Histone H2AX OS=Homo sapiens GN=H2AFX PE=1 SV=2	0	FALSE	2.519	11	2	2	0	143	15.1	10.74	19	2	0	0.965	40.15	12114446	9.22536e+06	12114446	9.22536e+06	Not Found	Not Found	2
FALSE	High	None	Q96QV6	Histone H2A type 1-A OS=Homo sapiens GN=HIST1H2AA PE=1 SV=3	0	FALSE	2.519	12	2	2	0	131	14.2	10.86	19	2	0	0.965	40.15	12114446	9.22536e+06	12114446	9.22536e+06	Not Found	Not Found	2
FALSE	High	Master Protein	Q96P63	Serpin B12 OS=Homo sapiens GN=SERPINB12 PE=1 SV=1	0	FALSE	3.222	4	2	2	2	405	46.2	5.53	15	2	0	2.398	40.43	308041	587009	308041	587009	High	Peak Found	1
FALSE	High	Master Protein	Q13523	Serine/threonine-protein kinase PRP4 homolog OS=Homo sapiens GN=PRPF4B PE=1 SV=3	0	FALSE	24.675	2	1	9	1	1007	116.9	10.26	447	1	0	0.597	1.91	5.95829e+06	3.49211e+06	5.95829e+06	3.49211e+06	High	High	1
FALSE	High	Master Protein	Q15050	Ribosome biogenesis regulatory protein homolog OS=Homo sapiens GN=RRS1 PE=1 SV=2	0	FALSE	7.526	3	1	3	1	365	41.2	10.7	130	1	0	0.7	2.2	3.83245e+06	2.62277e+06	3.83245e+06	2.62277e+06	High	High	1
FALSE	High	Master Protein	P51991	Heterogeneous nuclear ribonucleoprotein A3 OS=Homo sapiens GN=HNRNPA3 PE=1 SV=2	0	FALSE	6.481	6	1	2	1	378	39.6	9.01	121	1	0	0.619	0	260014	160881	260014	160881	High	High	1
FALSE	High	None	P84085	ADP-ribosylation factor 5 OS=Homo sapiens GN=ARF5 PE=1 SV=2	0	FALSE	4.97	6	1	2	0	180	20.5	6.79	105	1	0	0.705	0	2.85158e+06	2.01011e+06	2.85158e+06	2.01011e+06	Not Found	Not Found	2
FALSE	High	Master Protein Candidate	E9PRG8	Uncharacterized protein C11orf98 OS=Homo sapiens GN=C11orf98 PE=4 SV=1	0	FALSE	6.532	11	1	2	1	122	13.8	11.69	102	1	0	0.785	0	3.70966e+06	2910850	3.70966e+06	2910850	High	High	1
FALSE	High	Master Protein	E9PLD3	Uncharacterized protein OS=Homo sapiens PE=4 SV=1	0	FALSE	6.532	13	1	2	1	99	11.6	12.23	102	1	0	0.785	0	3.70966e+06	2910850	3.70966e+06	2910850	High	High	1
FALSE	High	None	Q9BYX7	Putative beta-actin-like protein 3 OS=Homo sapiens GN=POTEKP PE=5 SV=1	0	FALSE	4.896	3	1	2	1	375	42	6.33	88	1	0	0.568	0	941214	534519	941214	534519	High	High	1
FALSE	High	Master Protein	P37108	Signal recognition particle 14 kDa protein OS=Homo sapiens GN=SRP14 PE=1 SV=2	0	FALSE	2.613	10	1	1	1	136	14.6	10.04	83	1	0	0.976	0	422911	412670	422911	412670	Peak Found	High	1
FALSE	High	Master Protein	Q6PCB5	Round spermatid basic protein 1-like protein OS=Homo sapiens GN=RSBN1L PE=1 SV=2	0	FALSE	3.609	1	1	2	1	846	94.8	8.78	76	1	0	0.647	0	4.94265e+06	3.19601e+06	4.94265e+06	3.19601e+06	High	High	1
FALSE	High	Master Protein	Q00839	Heterogeneous nuclear ribonucleoprotein U OS=Homo sapiens GN=HNRNPU PE=1 SV=6	0	FALSE	3.148	2	1	1	1	825	90.5	6	70	1	0	0.764	0	290242	221772	290242	221772	High	Peak Found	1
FALSE	High	None	B2RPK0	Putative high mobility group protein B1-like 1 OS=Homo sapiens GN=HMGB1P1 PE=5 SV=1	0	FALSE	5.579	7	1	3	1	211	24.2	6.21	67	1	0	0.824	0	1.17626e+06	969612	1.17626e+06	969612	High	High	1
FALSE	High	None	H0YGG7	Uncharacterized protein (Fragment) OS=Homo sapiens PE=4 SV=1	0	FALSE	3.349	24	1	1	1	62	6.8	7.28	66	1	0	0.707	0	2.12399e+06	1.50245e+06	2.12399e+06	1.50245e+06	High	Peak Found	1
FALSE	High	None	Q96A08	Histone H2B type 1-A OS=Homo sapiens GN=HIST1H2BA PE=1 SV=3	0	FALSE	2.746	7	1	3	1	127	14.2	10.32	66	1	0	0.865	0	11350643	9822488	11350643	9822488	High	High	1
FALSE	High	Master Protein	Q9Y3C1	Nucleolar protein 16 OS=Homo sapiens GN=NOP16 PE=1 SV=2	0	FALSE	3.992	8	1	1	1	178	21.2	9.94	65	1	0	0.714	0	1.62281e+06	1.15868e+06	1.62281e+06	1.15868e+06	High	Peak Found	1
FALSE	High	Master Protein	P46013	Proliferation marker protein Ki-67 OS=Homo sapiens GN=MKI67 PE=1 SV=2	0	FALSE	3.361	0	1	2	1	3256	358.5	9.45	62	1	0	0.889	0	398705	354534	398705	354534	High	High	1
FALSE	High	Master Protein	P25705	ATP synthase subunit alpha, mitochondrial OS=Homo sapiens GN=ATP5A1 PE=1 SV=1	0	FALSE	2.946	3	1	1	1	553	59.7	9.13	61	1	0	0.529	0	356699	188831	356699	188831	High	Peak Found	1
FALSE	High	Master Protein	Q13263	Transcription intermediary factor 1-beta OS=Homo sapiens GN=TRIM28 PE=1 SV=5	0	FALSE	3.012	2	1	1	1	835	88.5	5.77	60	1	0							High	Not Found	1
FALSE	High	Master Protein	Q9Y2X3	Nucleolar protein 58 OS=Homo sapiens GN=NOP58 PE=1 SV=1	0	FALSE	3.82	3	1	2	1	529	59.5	8.92	59	1	0	0.8	0	280489	224328	280489	224328	High	High	1
FALSE	High	Master Protein	P14618	Pyruvate kinase PKM OS=Homo sapiens GN=PKM PE=1 SV=4	0	FALSE	2.507	5	1	1	1	531	57.9	7.84	58	1	0	0.314	0	383357	120480	383357	120480	High	Peak Found	1
FALSE	High	None	P07900	Heat shock protein HSP 90-alpha OS=Homo sapiens GN=HSP90AA1 PE=1 SV=5	0	FALSE	4.085	2	1	2	1	732	84.6	5.02	57	1	0	0.768	0	330524	253722	330524	253722	High	High	1
FALSE	High	Master Protein	P62891	60S ribosomal protein L39 OS=Homo sapiens GN=RPL39 PE=1 SV=2	0	FALSE	4.215	20	1	2	1	51	6.4	12.56	56	1	0	0.773	0	2.72226e+06	2.1041e+06	2.72226e+06	2.1041e+06	High	High	1
FALSE	High	Master Protein Candidate	Q59GN2	Putative 60S ribosomal protein L39-like 5 OS=Homo sapiens GN=RPL39P5 PE=5 SV=2	0	FALSE	4.215	20	1	2	1	51	6.3	12.32	56	1	0	0.773	0	2.72226e+06	2.1041e+06	2.72226e+06	2.1041e+06	High	High	1
FALSE	Medium	Master Protein	P62269	40S ribosomal protein S18 OS=Homo sapiens GN=RPS18 PE=1 SV=3	0.011	FALSE	1.413	8	1	1	1	152	17.7	10.99	55	1	0	0.573	0	216589	124036	216589	124036	High	Peak Found	1
FALSE	High	Master Protein	P62330	ADP-ribosylation factor 6 OS=Homo sapiens GN=ARF6 PE=1 SV=2	0.009	FALSE	1.741	6	1	1	1	175	20.1	8.95	54	1	0	0.832	0	245188	203960	245188	203960	High	Peak Found	1
FALSE	High	Master Protein	P31146	Coronin-1A OS=Homo sapiens GN=CORO1A PE=1 SV=4	0.008	FALSE	1.704	3	1	1	1	461	51	6.68	54	1	0	0.753	0	215025	161823	215025	161823	High	Peak Found	1
FALSE	High	Master Protein	Q66PJ3	ADP-ribosylation factor-like protein 6-interacting protein 4 OS=Homo sapiens GN=ARL6IP4 PE=1 SV=2	0.003	FALSE	2.241	5	1	1	1	421	44.9	10.93	53	1	0	0.646	0	661235	427027	661235	427027	Peak Found	High	1
FALSE	High	None	A6NKH3	Putative 60S ribosomal protein L37a-like protein OS=Homo sapiens GN=RPL37AP8 PE=5 SV=2	0	FALSE	3.276	9	1	2	1	93	10.6	10.2	52	1	0	0.938	0	1.42455e+06	1.33625e+06	1.42455e+06	1.33625e+06	High	High	1
FALSE	Medium	Master Protein	Q08211	ATP-dependent RNA helicase A OS=Homo sapiens GN=DHX9 PE=1 SV=4	0.018	FALSE	1.256	1	1	1	1	1270	140.9	6.84	51	1	0	0.898	0	81307.1	73024.9	81307.1	73024.9	Peak Found	High	1
FALSE	High	Master Protein	P26373	60S ribosomal protein L13 OS=Homo sapiens GN=RPL13 PE=1 SV=4	0	FALSE	2.495	5	1	1	1	211	24.2	11.65	50	1	0	0.863	0	405896	350254	405896	350254	Peak Found	High	1
FALSE	High	Master Protein	Q92564	DCN1-like protein 4 OS=Homo sapiens GN=DCUN1D4 PE=1 SV=2	0.003	FALSE	2.247	3	1	1	1	292	34	5.88	50	1	0	0.862	0	623504	537361	623504	537361	High	Peak Found	1
FALSE	High	Master Protein	P35579	Myosin-9 OS=Homo sapiens GN=MYH9 PE=1 SV=4	0.006	FALSE	1.759	1	1	1	1	1960	226.4	5.6	50	1	0							High	Peak Found	1
FALSE	Medium	Master Protein	Q15366	Poly(rC)-binding protein 2 OS=Homo sapiens GN=PCBP2 PE=1 SV=1	0.015	FALSE	1.301	3	1	1	1	365	38.6	6.79	50	1	0	0.718	0	329775	236688	329775	236688	Peak Found	High	1
FALSE	Medium	None	O43293	Death-associated protein kinase 3 OS=Homo sapiens GN=DAPK3 PE=1 SV=1	0.016	FALSE	1.07	1	1	2	1	454	52.5	6.89	49	1	0	1.21	0	161965	196011	161965	196011	Peak Found	High	1
FALSE	High	Master Protein	Q7Z478	ATP-dependent RNA helicase DHX29 OS=Homo sapiens GN=DHX29 PE=1 SV=2	0	FALSE	2.594	1	1	1	1	1369	155.1	8.09	48	1	0	0.82	0	417749	342441	417749	342441	Peak Found	High	1
FALSE	High	None	P49448	Glutamate dehydrogenase 2, mitochondrial OS=Homo sapiens GN=GLUD2 PE=1 SV=2	0.006	FALSE	1.791	1	1	1	1	558	61.4	8.46	48	1	0	0.701	0	449947	315612	449947	315612	High	Peak Found	1
FALSE	High	None	P13797	Plastin-3 OS=Homo sapiens GN=PLS3 PE=1 SV=4	0.006	FALSE	2.105	1	1	1	1	630	70.8	5.6	47	1	0							High	Not Found	1
FALSE	High	None	Q14651	Plastin-1 OS=Homo sapiens GN=PLS1 PE=1 SV=2	0.006	FALSE	2.105	1	1	1	1	629	70.2	5.41	47	1	0							High	Not Found	1
FALSE	Medium	Master Protein	Q9BRU9	rRNA-processing protein UTP23 homolog OS=Homo sapiens GN=UTP23 PE=1 SV=2	0.011	FALSE	1.518	4	1	1	1	249	28.4	10.07	44	1	0	0.57	0	1.47336e+06	839613	1.47336e+06	839613	High	Peak Found	1
FALSE	High	Master Protein	Q15517	Corneodesmosin OS=Homo sapiens GN=CDSN PE=1 SV=3	0.006	FALSE	2.01	3	1	1	1	529	51.5	8.35	42	1	0							High	Not Found	1
FALSE	Medium	Master Protein	P49458	Signal recognition particle 9 kDa protein OS=Homo sapiens GN=SRP9 PE=1 SV=2	0.01	FALSE	1.357	9	1	1	1	86	10.1	7.97	42	1	0	0.78	0	218566	170550	218566	170550	High	Peak Found	1
FALSE	Medium	Master Protein Candidate	Q16695	Histone H3.1t OS=Homo sapiens GN=HIST3H3 PE=1 SV=3	0.017	FALSE	1.195	5	1	1	1	136	15.5	11.12	42	1	0	0.633	0	12449107	7876864	12449107	7876864	High	Peak Found	1
FALSE	Medium	Master Protein	P84243	Histone H3.3 OS=Homo sapiens GN=H3F3A PE=1 SV=2	0.017	FALSE	1.195	5	1	1	1	136	15.3	11.27	42	1	0	0.633	0	12449107	7876864	12449107	7876864	High	Peak Found	1
FALSE	Medium	Master Protein Candidate	Q6NXT2	Histone H3.3C OS=Homo sapiens GN=H3F3C PE=1 SV=3	0.017	FALSE	1.195	5	1	1	1	135	15.2	11.11	42	1	0	0.633	0	12449107	7876864	12449107	7876864	High	Peak Found	1
FALSE	Medium	Master Protein Candidate	P68431	Histone H3.1 OS=Homo sapiens GN=HIST1H3A PE=1 SV=2	0.017	FALSE	1.195	5	1	1	1	136	15.4	11.12	42	1	0	0.633	0	12449107	7876864	12449107	7876864	High	Peak Found	1
FALSE	Medium	Master Protein Candidate	Q71DI3	Histone H3.2 OS=Homo sapiens GN=HIST2H3A PE=1 SV=3	0.017	FALSE	1.195	5	1	1	1	136	15.4	11.27	42	1	0	0.633	0	12449107	7876864	12449107	7876864	High	Peak Found	1
FALSE	Medium	Master Protein Candidate	Q5TEC6	Histone H3 OS=Homo sapiens GN=HIST2H3PS2 PE=1 SV=1	0.017	FALSE	1.195	5	1	1	1	136	15.4	11.27	42	1	0	0.633	0	12449107	7876864	12449107	7876864	High	Peak Found	1
FALSE	High	Master Protein	Q9BYG3	MKI67 FHA domain-interacting nucleolar phosphoprotein OS=Homo sapiens GN=NIFK PE=1 SV=1	0	FALSE	2.567	4	1	1	1	293	34.2	9.88	41	1	0	0.01		320941		320941		High	Not Found	1
FALSE	High	Master Protein	Q02543	60S ribosomal protein L18a OS=Homo sapiens GN=RPL18A PE=1 SV=2	0	FALSE	2.345	7	1	1	1	176	20.7	10.71	41	1	0	0.921	0	743978	684924	743978	684924	High	Peak Found	1
FALSE	Medium	Master Protein	Q13505	Metaxin-1 OS=Homo sapiens GN=MTX1 PE=1 SV=2	0.017	FALSE	1.137	3	1	1	1	466	51.4	9.79	41	1	0	0.869	0	158660	137916	158660	137916	High	Peak Found	1
FALSE	High	Master Protein	A0JLT2	Mediator of RNA polymerase II transcription subunit 19 OS=Homo sapiens GN=MED19 PE=1 SV=2	0	FALSE	3.442	7	1	2	1	244	26.3	9.82	40	1	0	0.623	0	585801	364827	585801	364827	High	High	1
FALSE	Medium	Master Protein	P16949	Stathmin OS=Homo sapiens GN=STMN1 PE=1 SV=3	0.011	FALSE	1.443	7	1	1	1	149	17.3	5.97	40	1	0	0.718	0	363997	261487	363997	261487	High	Peak Found	1
FALSE	Medium	Master Protein	P04792	Heat shock protein beta-1 OS=Homo sapiens GN=HSPB1 PE=1 SV=2	0.011	FALSE	1.393	5	1	1	1	205	22.8	6.4	40	1	0	0.01		142496		142496		High	Not Found	1
FALSE	High	Master Protein	Q9H7N4	Splicing factor, arginine/serine-rich 19 OS=Homo sapiens GN=SCAF1 PE=1 SV=3	0	FALSE	2.67	1	1	1	1	1312	139.2	9.25	39	1	0	0.597	0	165532	98851.6	165532	98851.6	Peak Found	High	1
FALSE	High	Master Protein	P13489	Ribonuclease inhibitor OS=Homo sapiens GN=RNH1 PE=1 SV=2	0.006	FALSE	1.924	3	1	1	1	461	49.9	4.82	39	1	0	0.989	0	179295	177391	179295	177391	High	Peak Found	1
FALSE	High	Master Protein	Q9NWB6	Arginine and glutamate-rich protein 1 OS=Homo sapiens GN=ARGLU1 PE=1 SV=1	0.008	FALSE	1.716	3	1	1	1	273	33.2	10.35	39	1	0	0.844	0	1.00701e+06	849949	1.00701e+06	849949	High	Peak Found	1
FALSE	High	Master Protein	Q96IZ7	Serine/Arginine-related protein 53 OS=Homo sapiens GN=RSRC1 PE=1 SV=1	0.006	FALSE	1.91	3	1	1	1	334	38.7	11.08	38	1	0	0.758	0	226889	171986	226889	171986	High	Peak Found	1
FALSE	Medium	Master Protein	P08123	Collagen alpha-2(I) chain OS=Homo sapiens GN=COL1A2 PE=1 SV=7	0.011	FALSE	1.49	1	1	1	1	1366	129.2	8.95	38	1	0	0.073	0	125597	9137.75	125597	9137.75	High	Peak Found	1
FALSE	High	Master Protein	Q9NZ45	CDGSH iron-sulfur domain-containing protein 1 OS=Homo sapiens GN=CISD1 PE=1 SV=1	0	FALSE	2.933	14	1	1	1	108	12.2	9.09	37	1	0	0.764	0	589396	450379	589396	450379	High	Peak Found	1
FALSE	High	None	Q9H0C2	ADP/ATP translocase 4 OS=Homo sapiens GN=SLC25A31 PE=2 SV=1	0.006	FALSE	2.168	3	1	2	1	315	35	9.89	37	1	0	0.959	0	958488	919164	958488	919164	High	High	1
FALSE	High	None	P12235	ADP/ATP translocase 1 OS=Homo sapiens GN=SLC25A4 PE=1 SV=4	0.006	FALSE	2.168	3	1	2	1	298	33	9.76	37	1	0	0.959	0	958488	919164	958488	919164	High	High	1
FALSE	Medium	Master Protein	P26368	Splicing factor U2AF 65 kDa subunit OS=Homo sapiens GN=U2AF2 PE=1 SV=4	0.01	FALSE	1.353	2	1	1	1	475	53.5	9.09	37	1	0	0.769	0	287202	220850	287202	220850	Peak Found	High	1
FALSE	Medium	Master Protein	P35268	60S ribosomal protein L22 OS=Homo sapiens GN=RPL22 PE=1 SV=2	0.017	FALSE	1.133	10	1	1	1	128	14.8	9.19	37	1	0	0.975	0	236938	231082	236938	231082	Peak Found	High	1
FALSE	High	Master Protein	P18124	60S ribosomal protein L7 OS=Homo sapiens GN=RPL7 PE=1 SV=1	0	FALSE	2.988	4	1	1	1	248	29.2	10.65	36	1	0	1.531	0	25623.8	39219.1	25623.8	39219.1	High	Peak Found	1
FALSE	High	Master Protein	Q9NWT8	Aurora kinase A-interacting protein OS=Homo sapiens GN=AURKAIP1 PE=1 SV=1	0.003	FALSE	2.19	5	1	1	1	199	22.3	10.76	36	1	0	0.825	0	37818828	31211404	37818828	31211404	High	Peak Found	1
FALSE	High	None	H3BUX3	Uncharacterized protein (Fragment) OS=Homo sapiens PE=4 SV=1	0.008	FALSE	1.718	13	1	1	1	64	7.1	5.81	36	1	0	0.856	0	9653300	8.26606e+06	9653300	8.26606e+06	High	Peak Found	1
FALSE	High	Master Protein	O94992	Protein HEXIM1 OS=Homo sapiens GN=HEXIM1 PE=1 SV=1	0.008	FALSE	1.688	5	1	1	1	359	40.6	4.89	36	1	0	0.566	0	80013.1	45277.3	80013.1	45277.3	High	Peak Found	1
FALSE	Medium	Master Protein	Q9Y3U8	60S ribosomal protein L36 OS=Homo sapiens GN=RPL36 PE=1 SV=3	0.011	FALSE	1.527	10	1	1	1	105	12.2	11.59	36	1	0	0.698	0	750178	523405	750178	523405	High	Peak Found	1
FALSE	Medium	Master Protein	Q9HCC0	Methylcrotonoyl-CoA carboxylase beta chain, mitochondrial OS=Homo sapiens GN=MCCC2 PE=1 SV=1	0.018	FALSE	1.254	2	1	1	1	563	61.3	7.68	36	1	0	0.744	0	252115	187688	252115	187688	High	Peak Found	1
FALSE	High	Master Protein	O14640	Segment polarity protein dishevelled homolog DVL-1 OS=Homo sapiens GN=DVL1 PE=1 SV=2	0	FALSE	4.008	3	1	1	1	695	75.1	7.81	35	1	0	0.925	0	282705	261547	282705	261547	High	Peak Found	1
FALSE	High	Master Protein	P04040	Catalase OS=Homo sapiens GN=CAT PE=1 SV=3	0	FALSE	3.298	3	1	1	1	527	59.7	7.39	35	1	0	0.01		243919		243919		High	Not Found	1
FALSE	High	Master Protein	P02545	Prelamin-A/C OS=Homo sapiens GN=LMNA PE=1 SV=1	0	FALSE	2.521	2	1	1	1	664	74.1	7.02	35	1	0	1	0	324361	324237	324361	324237	Peak Found	High	1
FALSE	Medium	Master Protein	P01040	Cystatin-A OS=Homo sapiens GN=CSTA PE=1 SV=1	0.011	FALSE	1.436	18	1	1	1	98	11	5.5	35	1	0	0.392	0	89567.7	35130.2	89567.7	35130.2	High	Peak Found	1
FALSE	High	Master Protein	O15145	Actin-related protein 2/3 complex subunit 3 OS=Homo sapiens GN=ARPC3 PE=1 SV=3	0	FALSE	4.751	6	1	2	1	178	20.5	8.59	34	1	0	0.678	0	1572203	1.06557e+06	1572203	1.06557e+06	High	High	1
FALSE	High	Master Protein	U3KPZ7	Uncharacterized protein OS=Homo sapiens PE=4 SV=1	0	FALSE	2.651	1	1	1	1	1027	114.5	9.45	34	1	0	0.742	0	445924	330723	445924	330723	High	Peak Found	1
FALSE	High	Master Protein Candidate	Q9P2N5	RNA-binding protein 27 OS=Homo sapiens GN=RBM27 PE=1 SV=2	0	FALSE	2.651	1	1	1	1	1060	118.6	9.19	34	1	0	0.742	0	445924	330723	445924	330723	High	Peak Found	1
FALSE	High	Master Protein	P47756	F-actin-capping protein subunit beta OS=Homo sapiens GN=CAPZB PE=1 SV=4	0	FALSE	2.375	4	1	1	1	277	31.3	5.59	34	1	0	0.911	0	150858	137391	150858	137391	High	Peak Found	1
FALSE	High	Master Protein	Q9H444	Charged multivesicular body protein 4b OS=Homo sapiens GN=CHMP4B PE=1 SV=1	0.006	FALSE	1.783	7	1	1	1	224	24.9	4.82	34	1	0							Not Found	High	1
FALSE	High	None	Q9P0M6	Core histone macro-H2A.2 OS=Homo sapiens GN=H2AFY2 PE=1 SV=3	0.008	FALSE	1.669	2	1	1	1	372	40	9.69	34	1	0	1.102	0	451624	497833	451624	497833	Peak Found	High	1
FALSE	Medium	None	P48552	Nuclear receptor-interacting protein 1 OS=Homo sapiens GN=NRIP1 PE=1 SV=2	0.017	FALSE	1.226	1	1	1	1	1158	126.9	8.18	34	1	0	0.77	0	976172	751929	976172	751929	High	Peak Found	1
FALSE	High	Master Protein	P36578	60S ribosomal protein L4 OS=Homo sapiens GN=RPL4 PE=1 SV=5	0.006	FALSE	1.933	3	1	1	1	427	47.7	11.06	33	1	0	0.757	0	184384	139516	184384	139516	Peak Found	High	1
FALSE	Medium	Master Protein	Q13200	26S proteasome non-ATPase regulatory subunit 2 OS=Homo sapiens GN=PSMD2 PE=1 SV=3	0.017	FALSE	1.211	1	1	1	1	908	100.1	5.2	33	1	0	1.069	0	94864.4	101447	94864.4	101447	High	Peak Found	1
FALSE	Medium	None	P51114	Fragile X mental retardation syndrome-related protein 1 OS=Homo sapiens GN=FXR1 PE=1 SV=3	0.017	FALSE	1.177	1	1	1	1	621	69.7	6.15	32	1	0	1.061	0	741512	786512	741512	786512	Peak Found	High	1
FALSE	Medium	None	P51116	Fragile X mental retardation syndrome-related protein 2 OS=Homo sapiens GN=FXR2 PE=1 SV=2	0.017	FALSE	1.177	1	1	1	1	673	74.2	6.23	32	1	0	1.061	0	741512	786512	741512	786512	Peak Found	High	1
FALSE	High	Master Protein	P23528	Cofilin-1 OS=Homo sapiens GN=CFL1 PE=1 SV=3	0	FALSE	2.989	7	1	1	1	166	18.5	8.09	31	1	0	6.852	0	20161.4	138141	20161.4	138141	High	Peak Found	1
FALSE	High	Master Protein Candidate	Q9Y281	Cofilin-2 OS=Homo sapiens GN=CFL2 PE=1 SV=1	0	FALSE	2.989	7	1	1	1	166	18.7	7.88	31	1	0	6.852	0	20161.4	138141	20161.4	138141	High	Peak Found	1
FALSE	Medium	Master Protein	Q8TCJ2	Dolichyl-diphosphooligosaccharide--protein glycosyltransferase subunit STT3B OS=Homo sapiens GN=STT3B PE=1 SV=1	0.017	FALSE	1.202	1	1	1	1	826	93.6	8.91	31	1	0	0.462	0	380726	175708	380726	175708	High	Peak Found	1
FALSE	Medium	Master Protein	Q9BQI9	Nuclear receptor-interacting protein 2 OS=Homo sapiens GN=NRIP2 PE=1 SV=3	0.022	FALSE	0.989	3	1	1	1	281	31.3	8.4	31	1	0	0.106	0	83552.2	8827.01	83552.2	8827.01	High	Peak Found	1
FALSE	High	None	Q58FF8	Putative heat shock protein HSP 90-beta 2 OS=Homo sapiens GN=HSP90AB2P PE=1 SV=2	0.006	FALSE	1.826	3	1	1	1	381	44.3	4.84	30	1	0	0.721	0	387548	279516	387548	279516	Peak Found	High	1
FALSE	Medium	Master Protein	Q01469	Fatty acid-binding protein, epidermal OS=Homo sapiens GN=FABP5 PE=1 SV=3	0.011	FALSE	1.36	7	1	1	1	135	15.2	7.01	29	1	0	0.043	0	227224	9677.67	227224	9677.67	High	Peak Found	1
FALSE	Medium	Master Protein	Q9UQ35	Serine/arginine repetitive matrix protein 2 OS=Homo sapiens GN=SRRM2 PE=1 SV=2	0.017	FALSE	1.216	0	1	1	1	2752	299.4	12.06	29	1	0	0.569	0	23336.3	13275.3	23336.3	13275.3	High	Peak Found	1
FALSE	Medium	None	P17066	Heat shock 70 kDa protein 6 OS=Homo sapiens GN=HSPA6 PE=1 SV=2	0.011	FALSE	1.376	2	1	1	1	643	71	6.14	28	1	0	0.711	0	361776	257119	361776	257119	High	Peak Found	1
FALSE	Medium	None	P48741	Putative heat shock 70 kDa protein 7 OS=Homo sapiens GN=HSPA7 PE=5 SV=2	0.011	FALSE	1.376	4	1	1	1	367	40.2	7.87	28	1	0	0.711	0	361776	257119	361776	257119	High	Peak Found	1
FALSE	Medium	None	Q5T2N8	ATPase family AAA domain-containing protein 3C OS=Homo sapiens GN=ATAD3C PE=2 SV=2	0.01	FALSE	1.359	2	1	1	1	411	46.4	9.31	28	1	0	0.955	0	323201	308636	323201	308636	Peak Found	High	1
FALSE	Medium	Master Protein	O15498	Synaptobrevin homolog YKT6 OS=Homo sapiens GN=YKT6 PE=1 SV=1	0.01	FALSE	1.334	4	1	1	1	198	22.4	6.92	28	1	0	1.011	0	102385	103474	102385	103474	High	Peak Found	1
FALSE	Medium	Master Protein Candidate	P52815	39S ribosomal protein L12, mitochondrial OS=Homo sapiens GN=MRPL12 PE=1 SV=2	0.01	FALSE	1.334	6	1	1	1	198	21.3	8.87	28	1	0	0.789	0	355488	280644	355488	280644	Peak Found	High	1
FALSE	Medium	Master Protein	B4DLN1	cDNA FLJ60124, highly similar to Mitochondrial dicarboxylate carrier OS=Homo sapiens PE=2 SV=1	0.01	FALSE	1.334	3	1	1	1	442	48.1	9.52	28	1	0	0.789	0	355488	280644	355488	280644	Peak Found	High	1
FALSE	Medium	Master Protein	P05388	60S acidic ribosomal protein P0 OS=Homo sapiens GN=RPLP0 PE=1 SV=1	0.017	FALSE	1.133	2	1	1	1	317	34.3	5.97	28	1	0	1.083	0	332327	359949	332327	359949	High	Peak Found	1
FALSE	Medium	Master Protein Candidate	Q8NHW5	60S acidic ribosomal protein P0-like OS=Homo sapiens GN=RPLP0P6 PE=5 SV=1	0.017	FALSE	1.133	2	1	1	1	317	34.3	5.55	28	1	0	1.083	0	332327	359949	332327	359949	High	Peak Found	1
FALSE	Medium	Master Protein	P59190	Ras-related protein Rab-15 OS=Homo sapiens GN=RAB15 PE=1 SV=1	0.023	FALSE	1.002	5	1	1	1	212	24.4	5.71	28	1	0	0.877	0	486360	426716	486360	426716	Peak Found	High	1
FALSE	High	Master Protein	Q15287	RNA-binding protein with serine-rich domain 1 OS=Homo sapiens GN=RNPS1 PE=1 SV=1	0.006	FALSE	2.024	5	1	1	1	305	34.2	11.84	27	1	0	0.603	0	432412	260873	432412	260873	High	Peak Found	1
FALSE	Medium	Master Protein	P06703	Protein S100-A6 OS=Homo sapiens GN=S100A6 PE=1 SV=1	0.017	FALSE	1.12	8	1	1	1	90	10.2	5.48	27	1	0	0.75	0	3373033	2.5296e+06	3373033	2.5296e+06	Peak Found	High	1
FALSE	Medium	Master Protein	P04150	Glucocorticoid receptor OS=Homo sapiens GN=NR3C1 PE=1 SV=1	0.016	FALSE	1.079	2	1	1	1	777	85.6	6.38	27	1	0	0.784	0	169098	132571	169098	132571	Peak Found	High	1
FALSE	Medium	Master Protein Candidate	Q8NFI4	Putative protein FAM10A5 OS=Homo sapiens GN=ST13P5 PE=5 SV=1	0.011	FALSE	1.482	3	1	1	1	369	41.4	5.05	26	1	0	1.211	0	242601	293675	242601	293675	Peak Found	High	1
FALSE	Medium	Master Protein Candidate	P50502	Hsc70-interacting protein OS=Homo sapiens GN=ST13 PE=1 SV=2	0.011	FALSE	1.482	3	1	1	1	369	41.3	5.27	26	1	0	1.211	0	242601	293675	242601	293675	Peak Found	High	1
FALSE	Medium	Master Protein	Q8IZP2	Putative protein FAM10A4 OS=Homo sapiens GN=ST13P4 PE=5 SV=1	0.011	FALSE	1.482	4	1	1	1	240	27.4	5.08	26	1	0	1.211	0	242601	293675	242601	293675	Peak Found	High	1
FALSE	High	Master Protein	P14317	Hematopoietic lineage cell-specific protein OS=Homo sapiens GN=HCLS1 PE=1 SV=3	0	FALSE	3.491	3	1	1	1	486	54	4.81	25	1	0	1.279	0	509736	651944	509736	651944	High	Peak Found	1
FALSE	High	Master Protein	Q9NX58	Cell growth-regulating nucleolar protein OS=Homo sapiens GN=LYAR PE=1 SV=2	0.006	FALSE	2.139	4	1	1	1	379	43.6	9.54	25	1	0	0.932	0	179458	167296	179458	167296	High	Peak Found	1
FALSE	Medium	None	P40123	Adenylyl cyclase-associated protein 2 OS=Homo sapiens GN=CAP2 PE=1 SV=1	0.015	FALSE	1.309	2	1	1	1	477	52.8	6.37	25	1	0	0.698	0	1.05627e+06	737279	1.05627e+06	737279	High	Peak Found	1
FALSE	Medium	Master Protein	Q8WWM7	Ataxin-2-like protein OS=Homo sapiens GN=ATXN2L PE=1 SV=2	0.018	FALSE	1.253	1	1	1	1	1075	113.3	8.59	25	1	0	0.783	0	336896	263735	336896	263735	High	Peak Found	1
FALSE	High	Master Protein	O95573	Long-chain-fatty-acid--CoA ligase 3 OS=Homo sapiens GN=ACSL3 PE=1 SV=3	0.006	FALSE	2.076	2	1	1	1	720	80.4	8.38	24	1	0	100			39369.5		39369.5	High	Peak Found	1
FALSE	Medium	Master Protein	Q04837	Single-stranded DNA-binding protein, mitochondrial OS=Homo sapiens GN=SSBP1 PE=1 SV=1	0.011	FALSE	1.511	10	1	1	1	148	17.2	9.6	24	1	0	0.771	0	201848	155586	201848	155586	High	Peak Found	1
FALSE	Medium	Master Protein	O95373	Importin-7 OS=Homo sapiens GN=IPO7 PE=1 SV=1	0.016	FALSE	1.068	1	1	1	1	1038	119.4	4.82	24	1	0	0.703	0	197742	139015	197742	139015	Peak Found	High	1
FALSE	Medium	Master Protein	P09651	Heterogeneous nuclear ribonucleoprotein A1 OS=Homo sapiens GN=HNRNPA1 PE=1 SV=5	0.011	FALSE	1.597	4	1	1	1	372	38.7	9.13	23	1	0	0.74	0	220330	162953	220330	162953	High	Peak Found	1
FALSE	Medium	Master Protein	P33316	Deoxyuridine 5'-triphosphate nucleotidohydrolase, mitochondrial OS=Homo sapiens GN=DUT PE=1 SV=4	0.011	FALSE	1.537	7	1	1	1	252	26.5	9.36	23	1	0	1.138	0	108536	123501	108536	123501	High	Peak Found	1
FALSE	High	Master Protein	Q8WU68	Splicing factor U2AF 26 kDa subunit OS=Homo sapiens GN=U2AF1L4 PE=1 SV=2	0	FALSE	2.633	4	1	1	1	220	25.7	7.15	22	1	0	0.481	0	325460	156397	325460	156397	High	Peak Found	1
FALSE	High	Master Protein Candidate	P0DN76	Splicing factor U2AF 35 kDa subunit-like protein OS=Homo sapiens GN=U2AF1L5 PE=1 SV=1	0	FALSE	2.633	4	1	1	1	240	27.9	8.81	22	1	0	0.481	0	325460	156397	325460	156397	High	Peak Found	1
FALSE	Medium	Master Protein	Q02040	A-kinase anchor protein 17A OS=Homo sapiens GN=AKAP17A PE=1 SV=2	0.017	FALSE	1.147	2	1	1	1	695	80.7	9.73	21	1	0	0.669	0	147609	98744.9	147609	98744.9	High	Peak Found	1
FALSE	Medium	Master Protein	Q6UB35	Monofunctional C1-tetrahydrofolate synthase, mitochondrial OS=Homo sapiens GN=MTHFD1L PE=1 SV=1	0.011	FALSE	1.559	2	1	1	1	978	105.7	8.06	20	1	0	13.767	0	24029	330809	24029	330809	High	Peak Found	1
FALSE	Medium	None	P11021	78 kDa glucose-regulated protein OS=Homo sapiens GN=HSPA5 PE=1 SV=2	0.018	FALSE	1.286	2	1	1	1	654	72.3	5.16	19	1	0	0.746	0	538732	402101	538732	402101	Peak Found	High	1
FALSE	Medium	Master Protein	O60664	Perilipin-3 OS=Homo sapiens GN=PLIN3 PE=1 SV=3	0.018	FALSE	1.272	4	1	1	1	434	47	5.44	19	1	0	0.828	0	133108	110226	133108	110226	Peak Found	High	1
FALSE	Medium	None	Q8IUE6	Histone H2A type 2-B OS=Homo sapiens GN=HIST2H2AB PE=1 SV=3	0.017	FALSE	1.227	7	1	1	0	130	14	10.89	19	1	0	0.724	0	11314143	8196473	11314143	8196473	Not Found	Not Found	2
FALSE	High	None	Q9NY65	Tubulin alpha-8 chain OS=Homo sapiens GN=TUBA8 PE=1 SV=1	0.006	FALSE	1.928	4	1	1	1	449	50.1	5.06	18	1	0	0.638	0	518700	330903	518700	330903	Peak Found	High	1
FALSE	High	None	P68366	Tubulin alpha-4A chain OS=Homo sapiens GN=TUBA4A PE=1 SV=1	0.006	FALSE	1.928	4	1	1	1	448	49.9	5.06	18	1	0	0.638	0	518700	330903	518700	330903	Peak Found	High	1
FALSE	Medium	Master Protein	P52907	F-actin-capping protein subunit alpha-1 OS=Homo sapiens GN=CAPZA1 PE=1 SV=3	0.011	FALSE	1.464	5	1	1	1	286	32.9	5.69	18	1	0	0.677	0	208049	140913	208049	140913	High	Peak Found	1
FALSE	Medium	Master Protein	Q8IXI1	Mitochondrial Rho GTPase 2 OS=Homo sapiens GN=RHOT2 PE=1 SV=2	0.019	FALSE	1.054	2	1	1	1	618	68.1	5.86	17	1	0	0.719	0	115613	83120.1	115613	83120.1	High	Peak Found	1
FALSE	Medium	Master Protein	Q99460	26S proteasome non-ATPase regulatory subunit 1 OS=Homo sapiens GN=PSMD1 PE=1 SV=2	0.013	FALSE	1.311	1	1	1	1	953	105.8	5.39	16	1	0	0.763	0	72423.9	55268.1	72423.9	55268.1	High	Peak Found	1
FALSE	Medium	Master Protein	P08574	Cytochrome c1, heme protein, mitochondrial OS=Homo sapiens GN=CYC1 PE=1 SV=3	0.019	FALSE	1.054	2	1	1	1	325	35.4	9	16	1	0	0.853	0	159246	135761	159246	135761	High	Peak Found	1
FALSE	High	Master Protein	P08670	Vimentin OS=Homo sapiens GN=VIM PE=1 SV=4	0.003	FALSE	2.211	3	1	1	1	466	53.6	5.12	15	1	0							Not Found	Not Found	1
FALSE	High	None	Q9BZK3	Putative nascent polypeptide-associated complex subunit alpha-like protein OS=Homo sapiens GN=NACAP1 PE=5 SV=1	0	FALSE	2.428	6	1	1	1	213	23.3	4.59	0	1	0	0.526	0	575850	302631	575850	302631	Peak Found	High	1
FALSE	Medium	Master Protein	Q7Z6E9	E3 ubiquitin-protein ligase RBBP6 OS=Homo sapiens GN=RBBP6 PE=1 SV=1	0.011	FALSE	1.387	1	1	1	1	1792	201.4	9.64	0	1	0	0.01		759763		759763		High	Not Found	1
FALSE	Medium	Master Protein	P17096	High mobility group protein HMG-I/HMG-Y OS=Homo sapiens GN=HMGA1 PE=1 SV=3	0.011	FALSE	1.379	8	1	1	1	107	11.7	10.32	0	1	0	1.348	0	456880	615692	456880	615692	High	Peak Found	1
FALSE	Medium	Master Protein	P45973	Chromobox protein homolog 5 OS=Homo sapiens GN=CBX5 PE=1 SV=1	0.01	FALSE	1.331	7	1	1	1	191	22.2	5.86	0	1	0	0.656	0	183444	120308	183444	120308	High	Peak Found	1
FALSE	Medium	Master Protein	P60174	Triosephosphate isomerase OS=Homo sapiens GN=TPI1 PE=1 SV=3	0.01	FALSE	1.327	10	1	1	1	286	30.8	5.92	0	1	0	0.01		511525		511525		High	Not Found	1
FALSE	Medium	Master Protein	Q9Y4P8	WD repeat domain phosphoinositide-interacting protein 2 OS=Homo sapiens GN=WIPI2 PE=1 SV=1	0.018	FALSE	1.241	2	1	1	1	454	49.4	6.46	0	1	0	0.687	0	229214	157479	229214	157479	High	Peak Found	1
FALSE	Medium	Master Protein	Q5THJ4	Vacuolar protein sorting-associated protein 13D OS=Homo sapiens GN=VPS13D PE=1 SV=2	0.017	FALSE	1.233	0	1	1	1	4388	491.6	6.58	0	1	0	0.01		876533		876533		High	Not Found	1
FALSE	Medium	Master Protein	Q9BYW2	Histone-lysine N-methyltransferase SETD2 OS=Homo sapiens GN=SETD2 PE=1 SV=3	0.017	FALSE	1.186	0	1	1	1	2564	287.4	6.14	0	1	0							Peak Found	High	1
FALSE	Medium	Master Protein	P62899	60S ribosomal protein L31 OS=Homo sapiens GN=RPL31 PE=1 SV=1	0.017	FALSE	1.15	7	1	1	1	125	14.5	10.54	0	1	0	0.883	0	3.40138e+06	3004487	3.40138e+06	3004487	High	Peak Found	1
FALSE	Medium	Master Protein	Q5VTL8	Pre-mRNA-splicing factor 38B OS=Homo sapiens GN=PRPF38B PE=1 SV=1	0.016	FALSE	1.079	1	1	1	1	546	64.4	10.54	0	1	0	0.691	0	481707	332940	481707	332940	High	Peak Found	1
FALSE	Medium	Master Protein	Q9UKJ3	G patch domain-containing protein 8 OS=Homo sapiens GN=GPATCH8 PE=1 SV=2	0.016	FALSE	1.069	1	1	1	1	1502	164.1	8.66	0	1	0	0.732	0	94974.6	69522.6	94974.6	69522.6	High	Peak Found	1
FALSE	Medium	None	Q9NVN8	Guanine nucleotide-binding protein-like 3-like protein OS=Homo sapiens GN=GNL3L PE=1 SV=1	0.019	FALSE	1.057	1	1	1	1	582	65.5	8.44	0	1	0	0.857	0	838793	718636	838793	718636	High	Peak Found	1
FALSE	Medium	Master Protein	O75475	PC4 and SFRS1-interacting protein OS=Homo sapiens GN=PSIP1 PE=1 SV=1	0.018	FALSE	1.049	2	1	1	1	530	60.1	9.13	0	1	0	0.819	0	95718.7	78410.7	95718.7	78410.7	Peak Found	High	1
FALSE	Medium	Master Protein	Q86TJ2	Transcriptional adapter 2-beta OS=Homo sapiens GN=TADA2B PE=1 SV=2	0.021	FALSE	1.041	2	1	1	1	420	48.4	7.83	0	1	0	7.281	0	13445.2	97898.1	13445.2	97898.1	High	Peak Found	1
FALSE	Medium	Master Protein	P60866	40S ribosomal protein S20 OS=Homo sapiens GN=RPS20 PE=1 SV=1	0.023	FALSE	1	10	1	1	1	119	13.4	9.94	0	1	0	0.647	0	184153	119182	184153	119182	High	Peak Found	1
FALSE	Medium	Master Protein	Q8NFU7	Methylcytosine dioxygenase TET1 OS=Homo sapiens GN=TET1 PE=1 SV=2	0.022	FALSE	0.993	1	1	1	1	2136	235.2	8.24	0	1	0	0.01		90905.3		90905.3		High	Not Found	1

## Sheet: N2
Checked	Protein FDR Confidence: Combined	Master	Accession	Description	Exp. q-value: Combined	Contaminant	Sum PEP Score	Coverage [%]	# Peptides	# PSMs	# Unique Peptides	# AAs	MW [kDa]	calc. pI	Score Mascot: Mascot	# Peptides (by Search Engine): Mascot	# Razor Peptides	Log2FC	Abundance Ratio: (Sample) / (Control)	Abundance Ratio Variability [%]: (Sample) / (Control)	Abundances (Grouped): Control	Abundances (Grouped): Sample	Abundance: F4: Light, Control	Abundance: F4: Heavy, Sample	Found in Sample: [S6] F4: Light, Control	Found in Sample: [S9] F4: Heavy, Sample	# Protein Groups
FALSE	High	Master Protein	Q13085	Acetyl-CoA carboxylase 1 OS=Homo sapiens GN=ACACA PE=1 SV=2	0	FALSE	579.456	45	86	222	76	2346	265.4	6.37	6674	86	14	0.173767	1.128	20.87	8.58563e+08	8.74433e+08	8.58563e+08	8.74433e+08	High	High	1
FALSE	High	Master Protein	P05165	Propionyl-CoA carboxylase alpha chain, mitochondrial OS=Homo sapiens GN=PCCA PE=1 SV=4	0	FALSE	413.285	66	43	216	43	728	80	7.52	7902	43	0	-0.0649175	0.956	8.99	1.30742e+09	1.23363e+09	1.30742e+09	1.23363e+09	High	High	1
FALSE	High	Master Protein	Q96RQ3	Methylcrotonoyl-CoA carboxylase subunit alpha, mitochondrial OS=Homo sapiens GN=MCCC1 PE=1 SV=3	0	FALSE	352.6	58	30	176	30	725	80.4	7.78	7192	30	0	-0.169745	0.889	10.64	9.29392e+08	7.99586e+08	9.29392e+08	7.99586e+08	High	High	1
FALSE	High	Master Protein	Q09666	Neuroblast differentiation-associated protein AHNAK OS=Homo sapiens GN=AHNAK PE=1 SV=2	0	FALSE	313.307	36	85	122	85	5890	628.7	6.15	3122	85	0	0.115033	1.083	11.58	7.75868e+07	9.0928e+07	7.75868e+07	9.0928e+07	High	High	1
FALSE	High	Master Protein	P11498	Pyruvate carboxylase, mitochondrial OS=Homo sapiens GN=PC PE=1 SV=2	0	FALSE	268.389	44	38	114	38	1178	129.6	6.84	4112	38	0	0.115033	1.083	13.78	2.6174e+08	2.70221e+08	2.6174e+08	2.70221e+08	High	High	1
FALSE	High	Master Protein	O00763	Acetyl-CoA carboxylase 2 OS=Homo sapiens GN=ACACB PE=1 SV=3	0	FALSE	174.753	20	37	78	27	2458	276.4	6.49	1951	37	0	-0.401635	0.757	5.5	4.85637e+07	3.27131e+07	4.85637e+07	3.27131e+07	High	High	1
FALSE	High	Master Protein	P04264	Keratin, type II cytoskeletal 1 OS=Homo sapiens GN=KRT1 PE=1 SV=6	0	FALSE	157.706	54	30	67	26	644	66	8.12	2444	30	2	-4.50635	0.044	0.28	4.1801e+08	9.0206e+06	4.1801e+08	9.0206e+06	High	Peak Found	1
FALSE	High	Master Protein	P35908	Keratin, type II cytoskeletal 2 epidermal OS=Homo sapiens GN=KRT2 PE=1 SV=2	0	FALSE	156.49	66	34	56	1	639	65.4	8	2045	34	35	-4.92139	0.033	0.15	4.5039e+08	1.16083e+06	4.5039e+08	1.16083e+06	High	Not Found	1
FALSE	High	Master Protein	Q14318	Peptidyl-prolyl cis-trans isomerase FKBP8 OS=Homo sapiens GN=FKBP8 PE=1 SV=2	0	FALSE	93.474	35	10	31	10	412	44.5	4.84	1067	10	0	0.1137	1.082	12.1	4.52566e+07	4.66473e+07	4.52566e+07	4.66473e+07	High	High	1
FALSE	High	Master Protein	P62241	40S ribosomal protein S8 OS=Homo sapiens GN=RPS8 PE=1 SV=2	0	FALSE	85.167	51	9	37	9	208	24.2	10.32	946	9	0	-0.179515	0.883	11.56	1.63885e+08	1.41375e+08	1.63885e+08	1.41375e+08	High	High	1
FALSE	High	Master Protein	P62750	60S ribosomal protein L23a OS=Homo sapiens GN=RPL23A PE=1 SV=1	0	FALSE	79.442	44	10	46	10	156	17.7	10.45	1037	10	0	-0.0499049	0.966	9.41	3.81583e+08	3.57431e+08	3.81583e+08	3.57431e+08	High	High	1
FALSE	High	Master Protein	Q12768	WASH complex subunit 5 OS=Homo sapiens GN=WASHC5 PE=1 SV=1	0	FALSE	70.847	19	19	31	19	1159	134.2	6.98	662	19	0	0.0621217	1.044	8.17	2.83483e+07	3.09543e+07	2.83483e+07	3.09543e+07	High	High	1
FALSE	High	Master Protein	Q04637	Eukaryotic translation initiation factor 4 gamma 1 OS=Homo sapiens GN=EIF4G1 PE=1 SV=4	0	FALSE	70.503	13	20	34	15	1599	175.4	5.33	591	20	5	0.250962	1.19	11.54	4.95195e+07	5.74861e+07	4.95195e+07	5.74861e+07	High	High	1
FALSE	High	Master Protein	Q709C8	Vacuolar protein sorting-associated protein 13C OS=Homo sapiens GN=VPS13C PE=1 SV=1	0	FALSE	66.094	7	21	29	21	3753	422.1	6.83	655	21	0	-0.128156	0.915	13.64	1.08848e+07	1.2247e+07	1.08848e+07	1.2247e+07	High	High	1
FALSE	High	Master Protein	Q9BVP2	Guanine nucleotide-binding protein-like 3 OS=Homo sapiens GN=GNL3 PE=1 SV=2	0	FALSE	58.288	31	16	25	16	549	62	9.16	573	16	0	0.297485	1.229	10.43	4.83943e+07	5.57006e+07	4.83943e+07	5.57006e+07	High	High	1
FALSE	High	Master Protein	O43396	Thioredoxin-like protein 1 OS=Homo sapiens GN=TXNL1 PE=1 SV=3	0	FALSE	50.897	43	8	18	8	289	32.2	4.96	564	8	0	0.285698	1.219	5.16	1.37369e+07	1.59878e+07	1.37369e+07	1.59878e+07	High	High	1
FALSE	High	Master Protein	Q02878	60S ribosomal protein L6 OS=Homo sapiens GN=RPL6 PE=1 SV=3	0	FALSE	47.959	34	11	32	11	288	32.7	10.58	555	11	0	-0.349235	0.785	5.81	2.59726e+08	243188574	2.59726e+08	243188574	High	High	1
FALSE	High	Master Protein	P18583	Protein SON OS=Homo sapiens GN=SON PE=1 SV=4	0	FALSE	45.893	4	7	13	7	2426	263.7	5.64	460	7	0	-0.0144996	0.99	11.56	1.13539e+07	1.08078e+07	1.13539e+07	1.08078e+07	High	High	1
FALSE	High	Master Protein	Q13428	Treacle protein OS=Homo sapiens GN=TCOF1 PE=1 SV=3	0	FALSE	45.232	9	11	17	11	1488	152	9.04	509	11	0	0.132248	1.096	13.82	8.13588e+06	8.95481e+06	8.13588e+06	8.95481e+06	High	High	1
FALSE	High	Master Protein	P05166	Propionyl-CoA carboxylase beta chain, mitochondrial OS=Homo sapiens GN=PCCB PE=1 SV=3	0	FALSE	39.487	18	8	14	8	539	58.2	7.64	458	8	0	-0.0380063	0.974	2.65	1.18548e+07	1.12631e+07	1.18548e+07	1.12631e+07	High	High	1
FALSE	High	Master Protein	P16401	Histone H1.5 OS=Homo sapiens GN=HIST1H1B PE=1 SV=3	0	FALSE	37.185	23	8	19	8	226	22.6	10.92	400	8	0	0.183963	1.136	3.45	4.37721e+07	4.84359e+07	4.37721e+07	4.84359e+07	High	High	1
FALSE	High	Master Protein	P39023	60S ribosomal protein L3 OS=Homo sapiens GN=RPL3 PE=1 SV=2	0	FALSE	36.68	31	10	14	10	403	46.1	10.18	338	10	0	0.16092	1.118	17.13	1.50759e+07	8.47995e+08	1.50759e+07	8.47995e+08	High	High	1
FALSE	High	Master Protein	P16402	Histone H1.3 OS=Homo sapiens GN=HIST1H1D PE=1 SV=2	0	FALSE	35.818	15	6	11	6	221	22.3	11.02	433	6	0	0.0565835	1.04	3.9	5.60573e+07	5.76742e+07	5.60573e+07	5.76742e+07	High	High	1
FALSE	High	Master Protein Candidate	P10412	Histone H1.4 OS=Homo sapiens GN=HIST1H1E PE=1 SV=2	0	FALSE	35.818	16	6	11	6	219	21.9	11.03	433	6	0	0.0565835	1.04	3.9	5.60573e+07	5.76742e+07	5.60573e+07	5.76742e+07	High	High	1
FALSE	High	Master Protein Candidate	P16403	Histone H1.2 OS=Homo sapiens GN=HIST1H1C PE=1 SV=2	0	FALSE	35.818	16	6	11	6	213	21.4	10.93	433	6	0	0.0565835	1.04	3.9	5.60573e+07	5.76742e+07	5.60573e+07	5.76742e+07	High	High	1
FALSE	High	Master Protein	P60712	SWISS-PROT:P60712 (Bos taurus) Actin, cytoplasmic 1	0	FALSE	34.087	27	9	14	9	375	41.7	5.48	349	9	0	-0.0709665	0.952	6.51	1.46462e+07	1.00843e+07	1.46462e+07	1.00843e+07	High	High	1
FALSE	High	Master Protein Candidate	P63261	Actin, cytoplasmic 2 OS=Homo sapiens GN=ACTG1 PE=1 SV=1	0	FALSE	34.087	27	9	14	9	375	41.8	5.48	349	9	0	-0.0709665	0.952	6.51	1.46462e+07	1.00843e+07	1.46462e+07	1.00843e+07	High	High	1
FALSE	High	Master Protein	P62266	40S ribosomal protein S23 OS=Homo sapiens GN=RPS23 PE=1 SV=3	0	FALSE	33.57	43	5	13	5	143	15.8	10.49	353	5	0	-0.0923402	0.938	6.81	7.85527e+07	7.11217e+07	7.85527e+07	7.11217e+07	High	High	1
FALSE	High	Master Protein	P62979	Ubiquitin-40S ribosomal protein S27a OS=Homo sapiens GN=RPS27A PE=1 SV=2	0	FALSE	32.789	37	4	10	4	156	18	9.64	330	4	0	-0.125006	0.917	9.65	1.24742e+07	1.13911e+07	1.24742e+07	1.13911e+07	High	High	1
FALSE	High	Master Protein	Q9UNX3	60S ribosomal protein L26-like 1 OS=Homo sapiens GN=RPL26L1 PE=1 SV=1	0	FALSE	29.817	40	9	20	9	145	17.2	10.55	283	9	0	0.177599	1.131	7.04	6.44989e+07	7.32047e+07	6.44989e+07	7.32047e+07	High	High	1
FALSE	High	Master Protein	Q92667	A-kinase anchor protein 1, mitochondrial OS=Homo sapiens GN=AKAP1 PE=1 SV=1	0	FALSE	29.714	14	9	13	9	903	97.3	4.94	263	9	0	0.0186342	1.013	14.98	4.27459e+06	4.18455e+06	4.27459e+06	4.18455e+06	High	High	1
FALSE	High	Master Protein	Q14684	Ribosomal RNA processing protein 1 homolog B OS=Homo sapiens GN=RRP1B PE=1 SV=3	0	FALSE	29.383	14	5	8	5	758	84.4	9.76	211	5	0	-0.174621	0.886	15.75	8.01002e+06	7.48509e+06	8.01002e+06	7.48509e+06	High	High	1
FALSE	High	None	J3QQQ9	Uncharacterized protein OS=Homo sapiens PE=4 SV=1	0	FALSE	28.43	47	8	19	8	107	12.7	10.78	280	8	0	0.164786	1.121	6.84	6.40619e+07	7.27105e+07	6.40619e+07	7.27105e+07	High	High	1
FALSE	High	None	P61254	60S ribosomal protein L26 OS=Homo sapiens GN=RPL26 PE=1 SV=1	0	FALSE	28.43	34	8	19	8	145	17.2	10.55	280	8	0	0.164786	1.121	6.84	6.40619e+07	7.27105e+07	6.40619e+07	7.27105e+07	High	High	1
FALSE	High	Master Protein Candidate	H7BZ11	RPL36A-HNRNPH2 readthrough OS=Homo sapiens GN=RPL36A-HNRNPH2 PE=3 SV=2	0	FALSE	27.843	33	5	11	1	118	13.8	10.49	294	5	0	-0.0218044	0.985	8.9	1.12015e+08	1.07398e+08	1.12015e+08	1.07398e+08	Peak Found	High	1
FALSE	High	Master Protein	P83881	60S ribosomal protein L36a OS=Homo sapiens GN=RPL36A PE=1 SV=2	0	FALSE	27.843	37	5	11	1	106	12.4	10.58	294	5	4	-0.0218044	0.985	8.9	1.12015e+08	1.07398e+08	1.12015e+08	1.07398e+08	Peak Found	High	1
FALSE	High	Master Protein	P61353	60S ribosomal protein L27 OS=Homo sapiens GN=RPL27 PE=1 SV=2	0	FALSE	27.697	43	5	12	5	136	15.8	10.56	257	5	0	-0.0232698	0.984	18.12	4.11167e+07	3.69825e+07	4.11167e+07	3.69825e+07	High	High	1
FALSE	High	Master Protein	Q969Q0	60S ribosomal protein L36a-like OS=Homo sapiens GN=RPL36AL PE=1 SV=3	0	FALSE	27.393	37	5	11	1	106	12.5	10.65	296	5	0	-0.0484122	0.967	0	19542988	18897772	19542988	18897772	High	Peak Found	1
FALSE	High	Master Protein	P19338	Nucleolin OS=Homo sapiens GN=NCL PE=1 SV=3	0	FALSE	25.859	15	9	12	9	710	76.6	4.7	282	9	0	0.215368	1.161	7.01	4.53423e+06	4.63225e+06	4.53423e+06	4.63225e+06	High	High	1
FALSE	High	Master Protein	P61081	NEDD8-conjugating enzyme Ubc12 OS=Homo sapiens GN=UBE2M PE=1 SV=1	0	FALSE	24.372	36	7	13	7	183	20.9	7.69	337	7	0	0.0257376	1.018	3.1	3.3817e+07	2.63e+07	3.3817e+07	2.63e+07	High	High	1
FALSE	High	Master Protein	Q01518	Adenylyl cyclase-associated protein 1 OS=Homo sapiens GN=CAP1 PE=1 SV=5	0	FALSE	22.009	16	7	9	7	475	51.9	8.06	210	7	0	0.115033	1.083	11.32	3.83301e+06	3.43492e+06	3.83301e+06	3.43492e+06	High	High	1
FALSE	High	Master Protein Candidate	P0C0S8	Histone H2A type 1 OS=Homo sapiens GN=HIST1H2AG PE=1 SV=2	0	FALSE	21.417	27	3	8	1	130	14.1	10.9	268	3	0	0.0908534	1.065	0	2.71588e+06	2893430	2.71588e+06	2893430	High	High	1
FALSE	High	Master Protein Candidate	Q6FI13	Histone H2A type 2-A OS=Homo sapiens GN=HIST2H2AA3 PE=1 SV=3	0	FALSE	21.417	27	3	8	1	130	14.1	10.9	268	3	0	0.0908534	1.065	0	2.71588e+06	2893430	2.71588e+06	2893430	High	High	1
FALSE	High	Master Protein Candidate	P20671	Histone H2A type 1-D OS=Homo sapiens GN=HIST1H2AD PE=1 SV=2	0	FALSE	21.417	27	3	8	1	130	14.1	10.9	268	3	0	0.0908534	1.065	0	2.71588e+06	2893430	2.71588e+06	2893430	High	High	1
FALSE	High	Master Protein	Q16777	Histone H2A type 2-C OS=Homo sapiens GN=HIST2H2AC PE=1 SV=4	0	FALSE	21.417	27	3	8	1	129	14	10.9	268	3	0	0.0908534	1.065	0	2.71588e+06	2893430	2.71588e+06	2893430	High	High	1
FALSE	High	Master Protein Candidate	Q93077	Histone H2A type 1-C OS=Homo sapiens GN=HIST1H2AC PE=1 SV=3	0	FALSE	21.417	27	3	8	1	130	14.1	11.05	268	3	0	0.0908534	1.065	0	2.71588e+06	2893430	2.71588e+06	2893430	High	High	1
FALSE	High	Master Protein Candidate	Q9BTM1	Histone H2A.J OS=Homo sapiens GN=H2AFJ PE=1 SV=1	0	FALSE	21.417	27	3	8	1	129	14	10.9	268	3	0	0.0908534	1.065	0	2.71588e+06	2893430	2.71588e+06	2893430	High	High	1
FALSE	High	Master Protein Candidate	Q7L7L0	Histone H2A type 3 OS=Homo sapiens GN=HIST3H2A PE=1 SV=3	0	FALSE	21.417	27	3	8	1	130	14.1	11.05	268	3	0	0.0908534	1.065	0	2.71588e+06	2893430	2.71588e+06	2893430	High	High	1
FALSE	High	Master Protein Candidate	P04908	Histone H2A type 1-B/E OS=Homo sapiens GN=HIST1H2AB PE=1 SV=2	0	FALSE	21.417	27	3	8	1	130	14.1	11.05	268	3	0	0.0908534	1.065	0	2.71588e+06	2893430	2.71588e+06	2893430	High	High	1
FALSE	High	Master Protein Candidate	Q99878	Histone H2A type 1-J OS=Homo sapiens GN=HIST1H2AJ PE=1 SV=3	0	FALSE	21.417	27	3	8	1	128	13.9	10.89	268	3	0	0.0908534	1.065	0	2.71588e+06	2893430	2.71588e+06	2893430	High	High	1
FALSE	High	Master Protein Candidate	Q96KK5	Histone H2A type 1-H OS=Homo sapiens GN=HIST1H2AH PE=1 SV=3	0	FALSE	21.417	27	3	8	1	128	13.9	10.89	268	3	0	0.0908534	1.065	0	2.71588e+06	2893430	2.71588e+06	2893430	High	High	1
FALSE	High	Master Protein	P47914	60S ribosomal protein L29 OS=Homo sapiens GN=RPL29 PE=1 SV=2	0	FALSE	21.051	21	3	10	3	159	17.7	11.66	245	3	0	-0.265345	0.832	12.66	2.18875e+08	1.39541e+08	2.18875e+08	1.39541e+08	High	High	1
FALSE	High	Master Protein	P46776	60S ribosomal protein L27a OS=Homo sapiens GN=RPL27A PE=1 SV=2	0	FALSE	20.588	32	6	9	6	148	16.6	11	160	6	0	-0.0816138	0.945	2.6	3.34478e+07	3.16394e+07	3.34478e+07	3.16394e+07	High	High	1
FALSE	High	Master Protein	Q9NS69	Mitochondrial import receptor subunit TOM22 homolog OS=Homo sapiens GN=TOMM22 PE=1 SV=3	0	FALSE	20.179	45	4	5	4	142	15.5	4.34	309	4	0	0.215368	1.161	6.02	6.41333e+06	9.18615e+06	6.41333e+06	9.18615e+06	High	High	1
FALSE	High	Master Protein	O43432	Eukaryotic translation initiation factor 4 gamma 3 OS=Homo sapiens GN=EIF4G3 PE=1 SV=2	0	FALSE	18.606	4	6	8	1	1585	176.5	5.38	238	6	0	3.01257	8.07	0	398620	3.21699e+06	398620	3.21699e+06	High	High	1
FALSE	High	None	Q02539	Histone H1.1 OS=Homo sapiens GN=HIST1H1A PE=1 SV=3	0	FALSE	18.449	6	2	5	2	215	21.8	10.99	261	2	0	0.0745054	1.053	3.68	3.12216e+07	3.21757e+07	3.12216e+07	3.21757e+07	High	High	1
FALSE	High	None	P22492	Histone H1t OS=Homo sapiens GN=HIST1H1T PE=2 SV=4	0	FALSE	18.449	6	2	5	2	207	22	11.71	261	2	0	0.0745054	1.053	3.68	3.12216e+07	3.21757e+07	3.12216e+07	3.21757e+07	High	High	1
FALSE	High	Master Protein	P42766	60S ribosomal protein L35 OS=Homo sapiens GN=RPL35 PE=1 SV=2	0	FALSE	17.855	26	4	10	4	123	14.5	11.05	144	4	0	0.209141	1.156	5.49	4.57143e+07	5.13131e+07	4.57143e+07	5.13131e+07	High	High	1
FALSE	High	Master Protein	P61204	ADP-ribosylation factor 3 OS=Homo sapiens GN=ARF3 PE=1 SV=2	0	FALSE	17.382	23	4	6	2	181	20.6	7.43	226	4	2	-0.00433459	0.997	2.95	6.11266e+06	6.26182e+06	6.11266e+06	6.26182e+06	High	High	1
FALSE	High	Master Protein Candidate	P84077	ADP-ribosylation factor 1 OS=Homo sapiens GN=ARF1 PE=1 SV=2	0	FALSE	17.382	23	4	6	2	181	20.7	6.8	226	4	0	-0.00433459	0.997	2.95	6.11266e+06	6.26182e+06	6.11266e+06	6.26182e+06	High	High	1
FALSE	High	Master Protein Candidate	Q5VTE0	Putative elongation factor 1-alpha-like 3 OS=Homo sapiens GN=EEF1A1P5 PE=5 SV=1	0	FALSE	17.08	11	5	7	5	462	50.2	9.07	173	5	0	0.301002	1.232	6.81	6.22783e+06	7.37918e+06	6.22783e+06	7.37918e+06	High	High	1
FALSE	High	Master Protein	P68104	Elongation factor 1-alpha 1 OS=Homo sapiens GN=EEF1A1 PE=1 SV=1	0	FALSE	17.08	11	5	7	5	462	50.1	9.01	173	5	0	0.301002	1.232	6.81	6.22783e+06	7.37918e+06	6.22783e+06	7.37918e+06	High	High	1
FALSE	High	None	P63267	Actin, gamma-enteric smooth muscle OS=Homo sapiens GN=ACTG2 PE=1 SV=1	0	FALSE	16.931	15	5	8	5	376	41.9	5.48	242	5	0	-0.00288828	0.998	6.83	6.0556e+06	2.32352e+06	6.0556e+06	2.32352e+06	High	High	1
FALSE	High	None	P68133	Actin, alpha skeletal muscle OS=Homo sapiens GN=ACTA1 PE=1 SV=1	0	FALSE	16.931	15	5	8	5	377	42	5.39	242	5	0	-0.00288828	0.998	6.83	6.0556e+06	2.32352e+06	6.0556e+06	2.32352e+06	High	High	1
FALSE	High	None	P68032	Actin, alpha cardiac muscle 1 OS=Homo sapiens GN=ACTC1 PE=1 SV=1	0	FALSE	16.931	15	5	8	5	377	42	5.39	242	5	0	-0.00288828	0.998	6.83	6.0556e+06	2.32352e+06	6.0556e+06	2.32352e+06	High	High	1
FALSE	High	None	P62736	Actin, aortic smooth muscle OS=Homo sapiens GN=ACTA2 PE=1 SV=1	0	FALSE	16.931	15	5	8	5	377	42	5.39	242	5	0	-0.00288828	0.998	6.83	6.0556e+06	2.32352e+06	6.0556e+06	2.32352e+06	High	High	1
FALSE	High	None	Q6S8J3	POTE ankyrin domain family member E OS=Homo sapiens GN=POTEE PE=2 SV=3	0	FALSE	16.156	4	3	6	3	1075	121.3	6.2	268	3	0	1.36289	2.572	182.97	2.27486e+06	2.26105e+06	2.27486e+06	2.26105e+06	High	High	1
FALSE	High	None	A5A3E0	POTE ankyrin domain family member F OS=Homo sapiens GN=POTEF PE=1 SV=2	0	FALSE	16.156	4	3	6	3	1075	121.4	6.2	268	3	0	1.36289	2.572	182.97	2.27486e+06	2.26105e+06	2.27486e+06	2.26105e+06	High	High	1
FALSE	High	Master Protein	P07305	Histone H1.0 OS=Homo sapiens GN=H1F0 PE=1 SV=3	0	FALSE	15.881	16	3	5	3	194	20.9	10.84	148	3	0	0.587845	1.503	0.68	7.34851e+06	1.06547e+07	7.34851e+06	1.06547e+07	High	High	1
FALSE	High	Master Protein	P06748	Nucleophosmin OS=Homo sapiens GN=NPM1 PE=1 SV=2	0	FALSE	15.469	21	4	6	4	294	32.6	4.78	145	4	0	0.214125	1.16	4.43	3.6003e+06	4.09126e+06	3.6003e+06	4.09126e+06	High	High	1
FALSE	High	Master Protein	Q15365	Poly(rC)-binding protein 1 OS=Homo sapiens GN=PCBP1 PE=1 SV=2	0	FALSE	15.294	17	5	7	4	356	37.5	7.09	174	5	1	0.167358	1.123	1.78	2109218	2.51e+06	2109218	2.51e+06	High	High	1
FALSE	High	Master Protein	Q7Z2W4	Zinc finger CCCH-type antiviral protein 1 OS=Homo sapiens GN=ZC3HAV1 PE=1 SV=3	0	FALSE	15.236	10	5	6	5	902	101.4	8.4	232	5	0	-0.0409718	0.972	27.49	1.51693e+06	1.48815e+06	1.51693e+06	1.48815e+06	High	High	1
FALSE	High	Master Protein	Q9Y383	Putative RNA-binding protein Luc7-like 2 OS=Homo sapiens GN=LUC7L2 PE=1 SV=2	0	FALSE	15.059	12	4	6	4	392	46.5	10.01	173	4	0	-0.00433459	0.997	1.87	3.96175e+06	3.68677e+06	3.96175e+06	3.68677e+06	High	High	1
FALSE	High	Master Protein	P62805	Histone H4 OS=Homo sapiens GN=HIST1H4A PE=1 SV=2	0	FALSE	15.032	29	3	6	3	103	11.4	11.36	193	3	0	-0.171368	0.888	5.56	2.14096e+07	19402112	2.14096e+07	19402112	High	High	1
FALSE	High	Master Protein	Q16891	MICOS complex subunit MIC60 OS=Homo sapiens GN=IMMT PE=1 SV=1	0	FALSE	14.658	9	6	7	6	758	83.6	6.48	158	6	0	0.235114	1.177	17.44	2.44541e+06	2.62272e+06	2.44541e+06	2.62272e+06	High	High	1
FALSE	High	Master Protein	P08238	Heat shock protein HSP 90-beta OS=Homo sapiens GN=HSP90AB1 PE=1 SV=4	0	FALSE	14.576	10	6	7	3	724	83.2	5.03	130	6	3	0.204141	1.152	25.18	2.08397e+06	2.2644e+06	2.08397e+06	2.2644e+06	Peak Found	High	1
FALSE	High	None	Q9BYX7	Putative beta-actin-like protein 3 OS=Homo sapiens GN=POTEKP PE=5 SV=1	0	FALSE	14.396	8	2	4	2	375	42	6.33	256	2	0	-0.134477	0.911	0	2245250	2.0461e+06	2245250	2.0461e+06	High	High	1
FALSE	High	Master Protein	P30414	NK-tumor recognition protein OS=Homo sapiens GN=NKTR PE=1 SV=2	0	FALSE	14.183	2	2	4	2	1462	165.6	9.99	227	2	0	-0.438307	0.738	3.26	2.54463e+07	1.88104e+07	2.54463e+07	1.88104e+07	High	High	1
FALSE	High	Master Protein	O75367	Core histone macro-H2A.1 OS=Homo sapiens GN=H2AFY PE=1 SV=4	0	FALSE	14.17	17	4	5	4	372	39.6	9.79	196	4	0	-0.242977	0.845	8.94	2.31289e+06	1.94547e+06	2.31289e+06	1.94547e+06	High	High	1
FALSE	High	Master Protein	Q9NX58	Cell growth-regulating nucleolar protein OS=Homo sapiens GN=LYAR PE=1 SV=2	0	FALSE	14.129	15	4	5	4	379	43.6	9.54	128	4	0	0.227741	1.171	7.18	2.56853e+06	2.12455e+06	2.56853e+06	2.12455e+06	High	High	1
FALSE	High	Master Protein Candidate	Q8N257	Histone H2B type 3-B OS=Homo sapiens GN=HIST3H2BB PE=1 SV=3	0	FALSE	13.752	26	3	6	1	126	13.9	10.32	213	3	0	-0.302226	0.811	4.91	2.03102e+07	1.57222e+07	2.03102e+07	1.57222e+07	Peak Found	High	1
FALSE	High	Master Protein Candidate	P06899	Histone H2B type 1-J OS=Homo sapiens GN=HIST1H2BJ PE=1 SV=3	0	FALSE	13.752	26	3	6	1	126	13.9	10.32	213	3	0	-0.302226	0.811	4.91	2.03102e+07	1.57222e+07	2.03102e+07	1.57222e+07	Peak Found	High	1
FALSE	High	Master Protein Candidate	P23527	Histone H2B type 1-O OS=Homo sapiens GN=HIST1H2BO PE=1 SV=3	0	FALSE	13.752	26	3	6	1	126	13.9	10.32	213	3	0	-0.302226	0.811	4.91	2.03102e+07	1.57222e+07	2.03102e+07	1.57222e+07	Peak Found	High	1
FALSE	High	Master Protein	Q16778	Histone H2B type 2-E OS=Homo sapiens GN=HIST2H2BE PE=1 SV=3	0	FALSE	13.752	26	3	6	1	126	13.9	10.32	213	3	1	-0.302226	0.811	4.91	2.03102e+07	1.57222e+07	2.03102e+07	1.57222e+07	Peak Found	High	1
FALSE	High	Master Protein Candidate	P33778	Histone H2B type 1-B OS=Homo sapiens GN=HIST1H2BB PE=1 SV=2	0	FALSE	13.752	26	3	6	1	126	13.9	10.32	213	3	0	-0.302226	0.811	4.91	2.03102e+07	1.57222e+07	2.03102e+07	1.57222e+07	Peak Found	High	1
FALSE	High	Master Protein Candidate	P58876	Histone H2B type 1-D OS=Homo sapiens GN=HIST1H2BD PE=1 SV=2	0	FALSE	13.694	26	3	6	1	126	13.9	10.32	222	3	0	-0.279284	0.824	0	3.09315e+06	2.54763e+06	3.09315e+06	2.54763e+06	High	Peak Found	1
FALSE	High	Master Protein Candidate	Q99879	Histone H2B type 1-M OS=Homo sapiens GN=HIST1H2BM PE=1 SV=3	0	FALSE	13.694	26	3	6	1	126	14	10.32	222	3	0	-0.279284	0.824	0	3.09315e+06	2.54763e+06	3.09315e+06	2.54763e+06	High	Peak Found	1
FALSE	High	Master Protein Candidate	Q93079	Histone H2B type 1-H OS=Homo sapiens GN=HIST1H2BH PE=1 SV=3	0	FALSE	13.694	26	3	6	1	126	13.9	10.32	222	3	0	-0.279284	0.824	0	3.09315e+06	2.54763e+06	3.09315e+06	2.54763e+06	High	Peak Found	1
FALSE	High	Master Protein Candidate	O60814	Histone H2B type 1-K OS=Homo sapiens GN=HIST1H2BK PE=1 SV=3	0	FALSE	13.694	26	3	6	1	126	13.9	10.32	222	3	0	-0.279284	0.824	0	3.09315e+06	2.54763e+06	3.09315e+06	2.54763e+06	High	Peak Found	1
FALSE	High	Master Protein Candidate	P62807	Histone H2B type 1-C/E/F/G/I OS=Homo sapiens GN=HIST1H2BC PE=1 SV=4	0	FALSE	13.694	26	3	6	1	126	13.9	10.32	222	3	0	-0.279284	0.824	0	3.09315e+06	2.54763e+06	3.09315e+06	2.54763e+06	High	Peak Found	1
FALSE	High	Master Protein	Q5QNW6	Histone H2B type 2-F OS=Homo sapiens GN=HIST2H2BF PE=1 SV=3	0	FALSE	13.694	26	3	6	1	126	13.9	10.32	222	3	0	-0.279284	0.824	0	3.09315e+06	2.54763e+06	3.09315e+06	2.54763e+06	High	Peak Found	1
FALSE	High	Master Protein Candidate	Q99880	Histone H2B type 1-L OS=Homo sapiens GN=HIST1H2BL PE=1 SV=3	0	FALSE	13.694	26	3	6	1	126	13.9	10.32	222	3	0	-0.279284	0.824	0	3.09315e+06	2.54763e+06	3.09315e+06	2.54763e+06	High	Peak Found	1
FALSE	High	Master Protein Candidate	Q99877	Histone H2B type 1-N OS=Homo sapiens GN=HIST1H2BN PE=1 SV=3	0	FALSE	13.694	26	3	6	1	126	13.9	10.32	222	3	0	-0.279284	0.824	0	3.09315e+06	2.54763e+06	3.09315e+06	2.54763e+06	High	Peak Found	1
FALSE	High	Master Protein Candidate	P57053	Histone H2B type F-S OS=Homo sapiens GN=H2BFS PE=1 SV=2	0	FALSE	13.694	26	3	6	1	126	13.9	10.37	222	3	0	-0.279284	0.824	0	3.09315e+06	2.54763e+06	3.09315e+06	2.54763e+06	High	Peak Found	1
FALSE	High	Master Protein Candidate	P68371	Tubulin beta-4B chain OS=Homo sapiens GN=TUBB4B PE=1 SV=1	0	FALSE	13.642	14	5	6	5	445	49.8	4.89	137	5	0	0.00863031	1.006	4.42	1.99057e+06	2.15319e+06	1.99057e+06	2.15319e+06	High	High	1
FALSE	High	Master Protein	Q13885	Tubulin beta-2A chain OS=Homo sapiens GN=TUBB2A PE=1 SV=1	0	FALSE	13.642	14	5	6	5	445	49.9	4.89	137	5	0	0.00863031	1.006	4.42	1.99057e+06	2.15319e+06	1.99057e+06	2.15319e+06	High	High	1
FALSE	High	Master Protein Candidate	P07437	Tubulin beta chain OS=Homo sapiens GN=TUBB PE=1 SV=2	0	FALSE	13.642	14	5	6	5	444	49.6	4.89	137	5	0	0.00863031	1.006	4.42	1.99057e+06	2.15319e+06	1.99057e+06	2.15319e+06	High	High	1
FALSE	High	Master Protein Candidate	Q9BVA1	Tubulin beta-2B chain OS=Homo sapiens GN=TUBB2B PE=1 SV=1	0	FALSE	13.642	14	5	6	5	445	49.9	4.89	137	5	0	0.00863031	1.006	4.42	1.99057e+06	2.15319e+06	1.99057e+06	2.15319e+06	High	High	1
FALSE	High	Master Protein	E9PAV3	Nascent polypeptide-associated complex subunit alpha, muscle-specific form OS=Homo sapiens GN=NACA PE=1 SV=1	0	FALSE	13.001	2	3	4	3	2078	205.3	9.58	171	3	0	0.23634	1.178	11.58	1.01975e+07	1.19941e+07	1.01975e+07	1.19941e+07	High	High	1
FALSE	High	Master Protein	P11387	DNA topoisomerase 1 OS=Homo sapiens GN=TOP1 PE=1 SV=2	0	FALSE	12.992	9	7	8	7	765	90.7	9.31	126	7	0	0.510962	1.425	12.62	3.94336e+06	5.60719e+06	3.94336e+06	5.60719e+06	High	High	1
FALSE	High	Master Protein	Q14980	Nuclear mitotic apparatus protein 1 OS=Homo sapiens GN=NUMA1 PE=1 SV=2	0	FALSE	12.605	3	5	6	5	2115	238.1	5.78	207	5	0	0.109695	1.079	19.05	1.13469e+06	1.04392e+06	1.13469e+06	1.04392e+06	High	High	1
FALSE	High	Master Protein	P62854	40S ribosomal protein S26 OS=Homo sapiens GN=RPS26 PE=1 SV=3	0	FALSE	12.32	31	3	5	3	115	13	11	180	3	0	0.166073	1.122	11.91	1.25965e+07	1.36114e+07	1.25965e+07	1.36114e+07	High	High	1
FALSE	High	Master Protein	P13796	Plastin-2 OS=Homo sapiens GN=LCP1 PE=1 SV=6	0	FALSE	12.305	6	3	4	3	627	70.2	5.43	148	3	0	0.0468403	1.033	14.8	1.33959e+06	1.42075e+06	1.33959e+06	1.42075e+06	High	High	1
FALSE	High	Master Protein	P62826	GTP-binding nuclear protein Ran OS=Homo sapiens GN=RAN PE=1 SV=3	0	FALSE	11.842	19	4	5	4	216	24.4	7.49	154	4	0	-0.0159576	0.989	3	7.08438e+06	7.10297e+06	7.08438e+06	7.10297e+06	High	High	1
FALSE	High	Master Protein	P09429	High mobility group protein B1 OS=Homo sapiens GN=HMGB1 PE=1 SV=3	0	FALSE	11.628	16	3	5	3	215	24.9	5.74	68	3	0	0.428678	1.346	13.37	4.37734e+06	6.08986e+06	4.37734e+06	6.08986e+06	High	High	1
FALSE	High	None	Q05639	Elongation factor 1-alpha 2 OS=Homo sapiens GN=EEF1A2 PE=1 SV=1	0	FALSE	11.574	9	4	5	4	463	50.4	9.03	110	4	0	0.263034	1.2	4.31	5.80524e+06	6.83453e+06	5.80524e+06	6.83453e+06	High	High	1
FALSE	High	None	A0A0B4J269	Uncharacterized protein OS=Homo sapiens PE=1 SV=1	0	FALSE	11.561	7	4	5	4	797	88.3	5.86	125	4	0	0	1	11.3	1.4801e+06	1639862	1.4801e+06	1639862	High	High	1
FALSE	High	None	Q13509	Tubulin beta-3 chain OS=Homo sapiens GN=TUBB3 PE=1 SV=2	0	FALSE	11.561	12	4	5	4	450	50.4	4.93	125	4	0	0	1	11.3	1.4801e+06	1639862	1.4801e+06	1639862	High	High	1
FALSE	High	Master Protein	P13861	cAMP-dependent protein kinase type II-alpha regulatory subunit OS=Homo sapiens GN=PRKAR2A PE=1 SV=2	0	FALSE	11.297	7	2	4	2	404	45.5	5.07	118	2	0	0.0468403	1.033	7.82	491597	507817	491597	507817	High	High	1
FALSE	High	Master Protein	Q8IY81	pre-rRNA processing protein FTSJ3 OS=Homo sapiens GN=FTSJ3 PE=1 SV=2	0	FALSE	11.28	3	4	5	4	847	96.5	8.4	171	4	0	-0.227692	0.854	11.09	4.42191e+06	3.74403e+06	4.42191e+06	3.74403e+06	High	High	1
FALSE	High	Master Protein	P07900	Heat shock protein HSP 90-alpha OS=Homo sapiens GN=HSP90AA1 PE=1 SV=5	0	FALSE	11.012	6	4	5	1	732	84.6	5.02	108	4	0	-0.494109	0.71	0	470599	334000	470599	334000	Peak Found	High	1
FALSE	High	Master Protein	P61604	10 kDa heat shock protein, mitochondrial OS=Homo sapiens GN=HSPE1 PE=1 SV=2	0	FALSE	10.835	31	3	5	3	102	10.9	8.92	123	3	0	0.206643	1.154	2.11	4.52056e+06	4.92349e+06	4.52056e+06	4.92349e+06	High	High	1
FALSE	High	Master Protein	Q07020	60S ribosomal protein L18 OS=Homo sapiens GN=RPL18 PE=1 SV=2	0	FALSE	10.715	13	2	4	2	188	21.6	11.72	249	2	0	-0.307573	0.808	4.61	6.52204e+06	5.28806e+06	6.52204e+06	5.28806e+06	High	High	1
FALSE	High	Master Protein	P51610	Host cell factor 1 OS=Homo sapiens GN=HCFC1 PE=1 SV=2	0	FALSE	10.571	3	4	5	4	2035	208.6	7.46	89	4	0	-0.0908029	0.939	0.72	1.41867e+06	1.06755e+06	1.41867e+06	1.06755e+06	High	High	1
FALSE	High	Master Protein	Q13523	Serine/threonine-protein kinase PRP4 homolog OS=Homo sapiens GN=PRPF4B PE=1 SV=3	0	FALSE	10.51	2	1	5	1	1007	116.9	10.26	188	1	0	-0.265345	0.832	0.23	1.96318e+06	1.63148e+06	1.96318e+06	1.63148e+06	High	High	1
FALSE	High	None	P0CG48	Polyubiquitin-C OS=Homo sapiens GN=UBC PE=1 SV=3	0	FALSE	10.175	33	2	3	2	685	77	7.66	109	2	0	-0.275786	0.826	2.37	1.57541e+06	1.30313e+06	1.57541e+06	1.30313e+06	High	High	1
FALSE	High	None	P62987	Ubiquitin-60S ribosomal protein L40 OS=Homo sapiens GN=UBA52 PE=1 SV=2	0	FALSE	10.175	20	2	3	2	128	14.7	9.83	109	2	0	-0.275786	0.826	2.37	1.57541e+06	1.30313e+06	1.57541e+06	1.30313e+06	High	High	1
FALSE	High	None	P0CG47	Polyubiquitin-B OS=Homo sapiens GN=UBB PE=1 SV=1	0	FALSE	10.175	33	2	3	2	229	25.7	7.43	109	2	0	-0.275786	0.826	2.37	1.57541e+06	1.30313e+06	1.57541e+06	1.30313e+06	High	High	1
FALSE	High	Master Protein	Q9H9J4	Ubiquitin carboxyl-terminal hydrolase 42 OS=Homo sapiens GN=USP42 PE=1 SV=3	0	FALSE	9.9	1	1	2	1	1324	145.3	8.63	133	1	0	-0.349235	0.785	0	1.70707e+06	1.33953e+06	1.70707e+06	1.33953e+06	High	High	1
FALSE	High	Master Protein	P49327	Fatty acid synthase OS=Homo sapiens GN=FASN PE=1 SV=3	0	FALSE	9.811	3	6	6	6	2511	273.3	6.44	127	6	0	-0.0649175	0.956	7.29	1.42891e+06	1.42515e+06	1.42891e+06	1.42515e+06	High	High	1
FALSE	High	None	P84085	ADP-ribosylation factor 5 OS=Homo sapiens GN=ARF5 PE=1 SV=2	0	FALSE	9.689	15	3	4	1	180	20.5	6.79	144	3	0	-0.0174171	0.988	3.25	4.72699e+06	4.86832e+06	4.72699e+06	4.86832e+06	Peak Found	High	1
FALSE	High	None	F5H423	Uncharacterized protein OS=Homo sapiens PE=3 SV=1	0	FALSE	9.689	13	3	4	1	210	23.3	8.6	144	3	0	-0.0174171	0.988	3.25	4.72699e+06	4.86832e+06	4.72699e+06	4.86832e+06	Peak Found	High	1
FALSE	High	Master Protein	P84098	60S ribosomal protein L19 OS=Homo sapiens GN=RPL19 PE=1 SV=1	0	FALSE	9.649	17	3	4	3	196	23.5	11.47	172	3	0	0.129613	1.094	19.8	6.43923e+06	7.15003e+06	6.43923e+06	7.15003e+06	High	High	1
FALSE	High	None	Q562R1	Beta-actin-like protein 2 OS=Homo sapiens GN=ACTBL2 PE=1 SV=2	0	FALSE	9.618	8	3	4	3	376	42	5.59	191	3	0	-1.2109	0.432	0	4.08214e+06	96861.7	4.08214e+06	96861.7	High	High	1
FALSE	High	Master Protein	P61927	60S ribosomal protein L37 OS=Homo sapiens GN=RPL37 PE=1 SV=2	0	FALSE	9.551	34	4	18	4	97	11.1	11.74	370	4	0	0.10165	1.073	8.24	4.8534e+06	5.51749e+06	4.8534e+06	5.51749e+06	High	High	1
FALSE	High	Master Protein	Q7Z434	Mitochondrial antiviral-signaling protein OS=Homo sapiens GN=MAVS PE=1 SV=2	0	FALSE	9.464	7	2	3	2	540	56.5	5.52	90	2	0	-0.077041	0.948	28.16	1.19149e+06	1.23508e+06	1.19149e+06	1.23508e+06	High	High	1
FALSE	High	None	P0CG39	POTE ankyrin domain family member J OS=Homo sapiens GN=POTEJ PE=3 SV=1	0	FALSE	9.435	2	2	4	2	1038	117.3	5.97	113	2	0	1.36289	2.572	182.97	2.27486e+06	2.26105e+06	2.27486e+06	2.26105e+06	High	High	1
FALSE	High	None	P0CG38	POTE ankyrin domain family member I OS=Homo sapiens GN=POTEI PE=3 SV=1	0	FALSE	9.435	2	2	4	2	1075	121.2	6.21	113	2	0	1.36289	2.572	182.97	2.27486e+06	2.26105e+06	2.27486e+06	2.26105e+06	High	High	1
FALSE	High	Master Protein	Q9NP64	Nucleolar protein of 40 kDa OS=Homo sapiens GN=ZCCHC17 PE=1 SV=1	0	FALSE	9.164	6	2	5	2	241	27.6	9.7	69	2	0	-0.153607	0.899	7.21	1.24648e+06	1.0788e+06	1.24648e+06	1.0788e+06	High	High	1
FALSE	High	Master Protein	E9PLD3	Uncharacterized protein OS=Homo sapiens PE=4 SV=1	0	FALSE	8.954	21	2	3	2	99	11.6	12.23	72	2	0	0.0758749	1.054	2.69	1.10422e+07	1.17874e+07	1.10422e+07	1.17874e+07	High	High	1
FALSE	High	Master Protein Candidate	E9PRG8	Uncharacterized protein C11orf98 OS=Homo sapiens GN=C11orf98 PE=4 SV=1	0	FALSE	8.954	17	2	3	2	122	13.8	11.69	72	2	0	0.0758749	1.054	2.69	1.10422e+07	1.17874e+07	1.10422e+07	1.17874e+07	High	High	1
FALSE	High	Master Protein	Q9Y3C1	Nucleolar protein 16 OS=Homo sapiens GN=NOP16 PE=1 SV=2	0	FALSE	8.727	8	1	2	1	178	21.2	9.94	140	1	0	0.105678	1.076	0	2.34672e+06	2.52572e+06	2.34672e+06	2.52572e+06	High	High	1
FALSE	High	None	P04350	Tubulin beta-4A chain OS=Homo sapiens GN=TUBB4A PE=1 SV=2	0	FALSE	8.428	8	3	4	3	444	49.6	4.88	83	3	0	-0.0350469	0.976	14.75	1.23263e+06	1.38596e+06	1.23263e+06	1.38596e+06	High	High	1
FALSE	High	Master Protein	Q8TDD1	ATP-dependent RNA helicase DDX54 OS=Homo sapiens GN=DDX54 PE=1 SV=2	0	FALSE	8.233	1	2	3	2	881	98.5	10.02	123	2	0	2.08882	4.254	286.36	4.91214e+06	6.16204e+06	4.91214e+06	6.16204e+06	High	High	1
FALSE	High	Master Protein	P18085	ADP-ribosylation factor 4 OS=Homo sapiens GN=ARF4 PE=1 SV=3	0	FALSE	8.197	15	3	4	1	180	20.5	7.14	122	3	0	#VALUE!							Not Found	High	1
FALSE	High	Master Protein	Q15050	Ribosome biogenesis regulatory protein homolog OS=Homo sapiens GN=RRS1 PE=1 SV=2	0	FALSE	8.133	3	1	3	1	365	41.2	10.7	122	1	0	-0.0740006	0.95	1.54	3.90362e+06	3.67367e+06	3.90362e+06	3.67367e+06	High	High	1
FALSE	High	Master Protein	Q8N4H5	Mitochondrial import receptor subunit TOM5 homolog OS=Homo sapiens GN=TOMM5 PE=1 SV=1	0	FALSE	8.108	33	3	5	3	51	6	9.7	68	3	0	0.221568	1.166	8.75	1.53784e+07	2.03253e+07	1.53784e+07	2.03253e+07	High	High	1
FALSE	High	Master Protein	Q71UI9	Histone H2A.V OS=Homo sapiens GN=H2AFV PE=1 SV=3	0	FALSE	7.822	20	3	4	1	128	13.5	10.58	63	3	2	0.0398403	1.028	4.8	1.72235e+07	1.66137e+07	1.72235e+07	1.66137e+07	High	Peak Found	1
FALSE	High	Master Protein Candidate	P0C0S5	Histone H2A.Z OS=Homo sapiens GN=H2AFZ PE=1 SV=2	0	FALSE	7.822	20	3	4	1	128	13.5	10.58	63	3	0	0.0398403	1.028	4.8	1.72235e+07	1.66137e+07	1.72235e+07	1.66137e+07	High	Peak Found	1
FALSE	High	None	H0YGG7	Uncharacterized protein (Fragment) OS=Homo sapiens PE=4 SV=1	0	FALSE	7.693	24	1	2	1	62	6.8	7.28	100	1	0	0.00863031	1.006	0	1385666	1.3935e+06	1385666	1.3935e+06	High	High	1
FALSE	High	Master Protein	P53999	Activated RNA polymerase II transcriptional coactivator p15 OS=Homo sapiens GN=SUB1 PE=1 SV=3	0	FALSE	7.585	26	3	3	3	127	14.4	9.6	97	3	0	0.124328	1.09	0.46	3.46909e+06	3.82218e+06	3.46909e+06	3.82218e+06	High	High	1
FALSE	High	Master Protein	Q9NR31	GTP-binding protein SAR1a OS=Homo sapiens GN=SAR1A PE=1 SV=1	0	FALSE	7.381	16	3	4	3	198	22.4	6.68	56	3	0	0.0976108	1.07	17.42	1.86212e+06	1.93263e+06	1.86212e+06	1.93263e+06	High	High	1
FALSE	High	Master Protein	P05141	ADP/ATP translocase 2 OS=Homo sapiens GN=SLC25A5 PE=1 SV=7	0	FALSE	7.325	13	4	5	4	298	32.8	9.69	103	4	0	0.0468403	1.033	0.94	1.90063e+06	2.12716e+06	1.90063e+06	2.12716e+06	High	High	1
FALSE	High	Master Protein	P46013	Proliferation marker protein Ki-67 OS=Homo sapiens GN=MKI67 PE=1 SV=2	0	FALSE	7.217	1	3	4	3	3256	358.5	9.45	70	3	0	-0.153607	0.899	4.81	864555	806591	864555	806591	High	High	1
FALSE	High	Master Protein	Q8WWM7	Ataxin-2-like protein OS=Homo sapiens GN=ATXN2L PE=1 SV=2	0	FALSE	7.209	4	3	4	3	1075	113.3	8.59	51	3	0	-0.382702	0.767	53.15	2.07149e+06	889616	2.07149e+06	889616	High	High	1
FALSE	High	Master Protein	P51991	Heterogeneous nuclear ribonucleoprotein A3 OS=Homo sapiens GN=HNRNPA3 PE=1 SV=2	0	FALSE	7.154	8	2	3	2	378	39.6	9.01	97	2	0	0.123004	1.089	16.74	394171	415344	394171	415344	High	High	1
FALSE	High	Master Protein Candidate	P68363	Tubulin alpha-1B chain OS=Homo sapiens GN=TUBA1B PE=1 SV=1	0	FALSE	7.033	5	2	3	2	451	50.1	5.06	62	2	0	0.221568	1.166	23.05	1.6763e+06	1.91617e+06	1.6763e+06	1.91617e+06	High	High	1
FALSE	High	Master Protein Candidate	Q6PEY2	Tubulin alpha-3E chain OS=Homo sapiens GN=TUBA3E PE=1 SV=2	0	FALSE	7.033	5	2	3	2	450	49.8	5.14	62	2	0	0.221568	1.166	23.05	1.6763e+06	1.91617e+06	1.6763e+06	1.91617e+06	High	High	1
FALSE	High	Master Protein Candidate	ENSEMBL:ENSBTAP00000016242	(Bos taurus) similar to alpha-tubulin I isoform 1	0	FALSE	7.033	5	2	3	2	451	50.1	5.06	62	2	0	0.221568	1.166	23.05	1.6763e+06	1.91617e+06	1.6763e+06	1.91617e+06	High	High	1
FALSE	High	Master Protein Candidate	Q71U36	Tubulin alpha-1A chain OS=Homo sapiens GN=TUBA1A PE=1 SV=1	0	FALSE	7.033	5	2	3	2	451	50.1	5.06	62	2	0	0.221568	1.166	23.05	1.6763e+06	1.91617e+06	1.6763e+06	1.91617e+06	High	High	1
FALSE	High	Master Protein Candidate	Q9BQE3	Tubulin alpha-1C chain OS=Homo sapiens GN=TUBA1C PE=1 SV=1	0	FALSE	7.033	5	2	3	2	449	49.9	5.1	62	2	0	0.221568	1.166	23.05	1.6763e+06	1.91617e+06	1.6763e+06	1.91617e+06	High	High	1
FALSE	High	Master Protein	Q13748	Tubulin alpha-3C/D chain OS=Homo sapiens GN=TUBA3C PE=1 SV=3	0	FALSE	7.033	5	2	3	2	450	49.9	5.1	62	2	0	0.221568	1.166	23.05	1.6763e+06	1.91617e+06	1.6763e+06	1.91617e+06	High	High	1
FALSE	High	Master Protein	O14617	AP-3 complex subunit delta-1 OS=Homo sapiens GN=AP3D1 PE=1 SV=1	0	FALSE	6.908	5	4	4	4	1153	130.1	8.48	73	4	0	-0.0543923	0.963	1.77	1.54989e+06	1625112	1.54989e+06	1625112	High	High	1
FALSE	High	None	Q58FF8	Putative heat shock protein HSP 90-beta 2 OS=Homo sapiens GN=HSP90AB2P PE=1 SV=2	0	FALSE	6.79	8	3	3	1	381	44.3	4.84	86	3	0	0.331132	1.258	10.04	1.2591e+06	1.56896e+06	1.2591e+06	1.56896e+06	Peak Found	High	1
FALSE	High	Master Protein	P07737	Profilin-1 OS=Homo sapiens GN=PFN1 PE=1 SV=2	0	FALSE	6.634	30	3	4	3	140	15	8.27	50	3	0	-0.434403	0.74	17.45	1.00053e+06	711952	1.00053e+06	711952	High	High	1
FALSE	High	Master Protein	P62753	40S ribosomal protein S6 OS=Homo sapiens GN=RPS6 PE=1 SV=1	0	FALSE	6.609	12	3	4	3	249	28.7	10.84	79	3	0	-0.237864	0.848	3.73	4.1215e+06	5.27847e+06	4.1215e+06	5.27847e+06	High	High	1
FALSE	High	Master Protein	Q02543	60S ribosomal protein L18a OS=Homo sapiens GN=RPL18A PE=1 SV=2	0	FALSE	6.544	7	1	2	1	176	20.7	10.71	73	1	0	-0.0800879	0.946	0	896254	848124	896254	848124	High	High	1
FALSE	High	Master Protein	P27635	60S ribosomal protein L10 OS=Homo sapiens GN=RPL10 PE=1 SV=4	0	FALSE	6.465	19	2	2	2	214	24.6	10.08	60	2	0	-0.132894	0.912	11.5	664450	594807	664450	594807	High	Peak Found	1
FALSE	High	None	Q5JNZ5	Putative 40S ribosomal protein S26-like 1 OS=Homo sapiens GN=RPS26P11 PE=5 SV=1	0	FALSE	6.453	18	2	3	2	115	13	10.54	77	2	0	0.221568	1.166	5.73	9.32898e+06	1.05096e+07	9.32898e+06	1.05096e+07	High	High	1
FALSE	High	Master Protein	P49458	Signal recognition particle 9 kDa protein OS=Homo sapiens GN=SRP9 PE=1 SV=2	0	FALSE	6.364	22	2	3	2	86	10.1	7.97	40	2	0	-0.0203404	0.986	5.15	541786	536658	541786	536658	High	High	1
FALSE	High	Master Protein	Q8N9Q2	Protein SREK1IP1 OS=Homo sapiens GN=SREK1IP1 PE=1 SV=1	0	FALSE	6.346	12	2	3	2	155	18.2	9.85	49	2	0	0.100305	1.072	0	2.22941e+06	2.38896e+06	2.22941e+06	2.38896e+06	High	High	1
FALSE	High	None	B2RPK0	Putative high mobility group protein B1-like 1 OS=Homo sapiens GN=HMGB1P1 PE=5 SV=1	0	FALSE	6.089	10	2	3	2	211	24.2	6.21	34	2	0	0.356144	1.28	7.45	1.42149e+06	1.7515e+06	1.42149e+06	1.7515e+06	High	High	1
FALSE	High	Master Protein	Q15366	Poly(rC)-binding protein 2 OS=Homo sapiens GN=PCBP2 PE=1 SV=1	0	FALSE	5.934	7	2	3	1	365	38.6	6.79	81	2	0	0.158337	1.116	0	314732	351379	314732	351379	High	Peak Found	1
FALSE	High	None	Q9Y6B6	GTP-binding protein SAR1b OS=Homo sapiens GN=SAR1B PE=1 SV=1	0	FALSE	5.928	10	2	3	2	198	22.4	6.11	56	2	0	0.177599	1.131	8.24	1.3764e+06	1.51532e+06	1.3764e+06	1.51532e+06	High	High	1
FALSE	High	None	P16104	Histone H2AX OS=Homo sapiens GN=H2AFX PE=1 SV=2	0	FALSE	5.87	11	2	3	0	143	15.1	10.74	49	2	0	0.0100637	1.007	7.83	1.68623e+07	16242181	1.68623e+07	16242181	Not Found	Not Found	2
FALSE	High	None	Q96QV6	Histone H2A type 1-A OS=Homo sapiens GN=HIST1H2AA PE=1 SV=3	0	FALSE	5.87	12	2	3	0	131	14.2	10.86	49	2	0	0.0100637	1.007	7.83	1.68623e+07	16242181	1.68623e+07	16242181	Not Found	Not Found	2
FALSE	High	Master Protein	P51116	Fragile X mental retardation syndrome-related protein 2 OS=Homo sapiens GN=FXR2 PE=1 SV=2	0	FALSE	5.788	4	2	2	1	673	74.2	6.23	79	2	0	0.477159	1.392	0	149077	207519	149077	207519	High	Peak Found	1
FALSE	High	Master Protein	Q02413	Desmoglein-1 OS=Homo sapiens GN=DSG1 PE=1 SV=2	0	FALSE	5.744	5	3	3	3	1049	113.7	5.03	65	3	0	1.25217	2.382	0	1.19597e+06	1699914	1.19597e+06	1699914	High	Peak Found	1
FALSE	High	Master Protein	P37802	Transgelin-2 OS=Homo sapiens GN=TAGLN2 PE=1 SV=3	0	FALSE	5.721	16	3	4	3	199	22.4	8.25	53	3	0	-0.0247367	0.983	3.89	1.6653e+06	1.68511e+06	1.6653e+06	1.68511e+06	High	High	1
FALSE	High	Master Protein	Q99614	Tetratricopeptide repeat protein 1 OS=Homo sapiens GN=TTC1 PE=1 SV=1	0	FALSE	5.644	12	3	4	3	292	33.5	4.84	23	3	0	0.249749	1.189	8.66	943912	2.09704e+06	943912	2.09704e+06	High	High	1
FALSE	High	Master Protein	P37837	Transaldolase OS=Homo sapiens GN=TALDO1 PE=1 SV=2	0	FALSE	5.64	10	3	3	3	337	37.5	6.81	82	3	0	0.0229004	1.016	6.63	1.44183e+06	1.53859e+06	1.44183e+06	1.53859e+06	High	High	1
FALSE	High	Master Protein	P61513	60S ribosomal protein L37a OS=Homo sapiens GN=RPL37A PE=1 SV=2	0	FALSE	5.629	28	2	3	2	92	10.3	10.43	60	2	0	0.0172093	1.012	0	3.04418e+06	3080422	3.04418e+06	3080422	High	High	1
FALSE	High	None	Q9BUF5	Tubulin beta-6 chain OS=Homo sapiens GN=TUBB6 PE=1 SV=1	0	FALSE	5.534	5	2	3	2	446	49.8	4.88	64	2	0	0.201634	1.15	41.28	915421	1.0765e+06	915421	1.0765e+06	High	High	1
FALSE	High	Master Protein	Q9BU76	Multiple myeloma tumor-associated protein 2 OS=Homo sapiens GN=MMTAG2 PE=1 SV=1	0	FALSE	5.519	9	2	2	2	263	29.4	10.02	87	2	0	0.111031	1.08	0.2	1.33456e+06	1.44237e+06	1.33456e+06	1.44237e+06	High	High	1
FALSE	High	Master Protein	Q13427	Peptidyl-prolyl cis-trans isomerase G OS=Homo sapiens GN=PPIG PE=1 SV=2	0	FALSE	5.516	4	3	3	3	754	88.6	10.29	34	3	0	0.594549	1.51	10.13	815839	1.17229e+06	815839	1.17229e+06	High	High	1
FALSE	High	Master Protein	Q15233	Non-POU domain-containing octamer-binding protein OS=Homo sapiens GN=NONO PE=1 SV=4	0	FALSE	5.453	6	3	3	3	471	54.2	8.95	37	3	0	0.0799754	1.057	4.71	953611	943400	953611	943400	High	High	1
FALSE	High	Master Protein	Q9HB58	Sp110 nuclear body protein OS=Homo sapiens GN=SP110 PE=1 SV=5	0	FALSE	5.398	4	2	3	2	689	78.3	8.87	50	2	0	0.981853	1.975	3.76	2.35921e+06	4.65786e+06	2.35921e+06	4.65786e+06	High	High	1
FALSE	High	Master Protein	P13489	Ribonuclease inhibitor OS=Homo sapiens GN=RNH1 PE=1 SV=2	0	FALSE	5.39	8	3	3	3	461	49.9	4.82	75	3	0	0.738984	1.669	4.44	535450	848354	535450	848354	High	High	1
FALSE	High	Master Protein	O95478	Ribosome biogenesis protein NSA2 homolog OS=Homo sapiens GN=NSA2 PE=1 SV=1	0	FALSE	5.332	9	2	2	2	260	30	10.27	52	2	0	-0.202572	0.869	22.76	1.44016e+06	1.33735e+06	1.44016e+06	1.33735e+06	Peak Found	High	1
FALSE	High	Master Protein	P26373	60S ribosomal protein L13 OS=Homo sapiens GN=RPL13 PE=1 SV=4	0	FALSE	5.304	5	1	2	1	211	24.2	11.65	69	1	0	0.228973	1.172	0	777771	911216	777771	911216	High	High	1
FALSE	High	Master Protein	P18621	60S ribosomal protein L17 OS=Homo sapiens GN=RPL17 PE=1 SV=3	0	FALSE	5.095	8	1	2	1	184	21.4	10.17	32	1	0	-0.0908029	0.939	0	539836	506850	539836	506850	High	High	1
FALSE	High	Master Protein Candidate	A0A0A6YYL6	Protein RPL17-C18orf32 OS=Homo sapiens GN=RPL17-C18orf32 PE=3 SV=1	0	FALSE	5.095	6	1	2	1	228	26.4	10.1	32	1	0	-0.0908029	0.939	0	539836	506850	539836	506850	High	High	1
FALSE	High	None	Q14568	Heat shock protein HSP 90-alpha A2 OS=Homo sapiens GN=HSP90AA2P PE=1 SV=2	0	FALSE	5.071	6	2	2	0	343	39.3	4.65	69	2	0	0.279768	1.214	5.2	1.14628e+06	1.38422e+06	1.14628e+06	1.38422e+06	Not Found	Not Found	2
FALSE	High	Master Protein	P83731	60S ribosomal protein L24 OS=Homo sapiens GN=RPL24 PE=1 SV=1	0	FALSE	5.068	19	3	3	3	157	17.8	11.25	68	3	0	-0.176251	0.885	1.92	6.62554e+06	5.78146e+06	6.62554e+06	5.78146e+06	High	Peak Found	1
FALSE	High	Master Protein	P11142	Heat shock cognate 71 kDa protein OS=Homo sapiens GN=HSPA8 PE=1 SV=1	0	FALSE	4.923	7	3	3	3	646	70.9	5.52	52	3	0	0.0827026	1.059	3.76	999535	1.04791e+06	999535	1.04791e+06	High	High	1
FALSE	High	Master Protein	Q9Y3U8	60S ribosomal protein L36 OS=Homo sapiens GN=RPL36 PE=1 SV=3	0	FALSE	4.853	20	2	3	2	105	12.2	11.59	80	2	0	-0.0454314	0.969	18.29	2.13566e+06	1.90583e+06	2.13566e+06	1.90583e+06	High	High	1
FALSE	High	Master Protein	Q9NX40	OCIA domain-containing protein 1 OS=Homo sapiens GN=OCIAD1 PE=1 SV=1	0	FALSE	4.821	16	3	3	3	245	27.6	7.49	46	3	0	0.146655	1.107	36.02	469471	570554	469471	570554	Peak Found	High	1
FALSE	High	Master Protein	P09874	Poly [ADP-ribose] polymerase 1 OS=Homo sapiens GN=PARP1 PE=1 SV=4	0	FALSE	4.761	3	3	3	3	1014	113	8.88	41	3	0	0.260628	1.198	15.6	352979	428548	352979	428548	High	High	1
FALSE	High	Master Protein	P00367	Glutamate dehydrogenase 1, mitochondrial OS=Homo sapiens GN=GLUD1 PE=1 SV=2	0	FALSE	4.755	8	3	3	3	558	61.4	7.8	39	3	0	-0.448115	0.733	5.75	659037	536777	659037	536777	High	High	1
FALSE	High	Master Protein	Q14498	RNA-binding protein 39 OS=Homo sapiens GN=RBM39 PE=1 SV=2	0	FALSE	4.724	5	2	2	2	530	59.3	10.1	53	2	0	0.00432161	1.003	0	502884	504414	502884	504414	Peak Found	High	1
FALSE	High	Master Protein	Q9BYG3	MKI67 FHA domain-interacting nucleolar phosphoprotein OS=Homo sapiens GN=NIFK PE=1 SV=1	0	FALSE	4.661	4	1	3	1	293	34.2	9.88	108	1	0	0.0908534	1.065	0	968957	1031747	968957	1031747	High	High	1
FALSE	High	Master Protein	P13639	Elongation factor 2 OS=Homo sapiens GN=EEF2 PE=1 SV=4	0	FALSE	4.628	2	2	2	2	858	95.3	6.83	39	2	0	0.202888	1.151	4.22	406668	462965	406668	462965	Peak Found	High	1
FALSE	High	None	Q8IUE6	Histone H2A type 2-B OS=Homo sapiens GN=HIST2H2AB PE=1 SV=3	0	FALSE	4.618	7	1	2	0	130	14	10.89	45	1	0	-0.0664274	0.955	0	15616561	14919524	15616561	14919524	Not Found	Not Found	2
FALSE	High	Master Protein	P84243	Histone H3.3 OS=Homo sapiens GN=H3F3A PE=1 SV=2	0	FALSE	4.595	17	3	3	3	136	15.3	11.27	73	3	0	0.132248	1.096	13.82	1.951e+07	2.2875e+07	1.951e+07	2.2875e+07	High	High	1
FALSE	High	Master Protein Candidate	Q71DI3	Histone H3.2 OS=Homo sapiens GN=HIST2H3A PE=1 SV=3	0	FALSE	4.595	17	3	3	3	136	15.4	11.27	73	3	0	0.132248	1.096	13.82	1.951e+07	2.2875e+07	1.951e+07	2.2875e+07	High	High	1
FALSE	High	Master Protein Candidate	P68431	Histone H3.1 OS=Homo sapiens GN=HIST1H3A PE=1 SV=2	0	FALSE	4.595	17	3	3	3	136	15.4	11.12	73	3	0	0.132248	1.096	13.82	1.951e+07	2.2875e+07	1.951e+07	2.2875e+07	High	High	1
FALSE	High	Master Protein Candidate	Q16695	Histone H3.1t OS=Homo sapiens GN=HIST3H3 PE=1 SV=3	0	FALSE	4.595	17	3	3	3	136	15.5	11.12	73	3	0	0.132248	1.096	13.82	1.951e+07	2.2875e+07	1.951e+07	2.2875e+07	High	High	1
FALSE	High	Master Protein	P51159	Ras-related protein Rab-27A OS=Homo sapiens GN=RAB27A PE=1 SV=3	0	FALSE	4.594	11	2	2	2	221	24.9	5.22	60	2	0	0.202888	1.151	4.26	960055	1.11945e+06	960055	1.11945e+06	High	High	1
FALSE	High	Master Protein	P36578	60S ribosomal protein L4 OS=Homo sapiens GN=RPL4 PE=1 SV=5	0	FALSE	4.569	5	2	2	2	427	47.7	11.06	75	2	0	0.0799754	1.057	6.89	931452	1.00209e+06	931452	1.00209e+06	Peak Found	High	1
FALSE	High	Master Protein	P31146	Coronin-1A OS=Homo sapiens GN=CORO1A PE=1 SV=4	0	FALSE	4.56	6	2	2	2	461	51	6.68	79	2	0	0.186501	1.138	14.15	477217	528840	477217	528840	High	Peak Found	1
FALSE	High	Master Protein	Q06787	Synaptic functional regulator FMR1 OS=Homo sapiens GN=FMR1 PE=1 SV=1	0	FALSE	4.472	4	3	3	2	632	71.1	7.42	42	3	1	0.0922074	1.066	12.24	1.22653e+06	1.35089e+06	1.22653e+06	1.35089e+06	High	High	1
FALSE	High	Master Protein	P18124	60S ribosomal protein L7 OS=Homo sapiens GN=RPL7 PE=1 SV=1	0	FALSE	4.376	12	2	2	2	248	29.2	10.65	61	2	0	0.157044	1.115	0.58	659555	736883	659555	736883	High	High	1
FALSE	High	Master Protein	Q9NWT8	Aurora kinase A-interacting protein OS=Homo sapiens GN=AURKAIP1 PE=1 SV=1	0	FALSE	4.342	7	2	2	2	199	22.3	10.76	54	2	0	0.0285692	1.02	8.06	4.52599e+07	4.37439e+07	4.52599e+07	4.37439e+07	High	Peak Found	1
FALSE	High	Master Protein	P00918	Carbonic anhydrase 2 OS=Homo sapiens GN=CA2 PE=1 SV=2	0	FALSE	4.339	11	2	2	2	260	29.2	7.4	50	2	0	-0.275786	0.826	4.57	646213	541354	646213	541354	High	Peak Found	1
FALSE	High	None	Q14651	Plastin-1 OS=Homo sapiens GN=PLS1 PE=1 SV=2	0	FALSE	4.318	1	1	2	1	629	70.2	5.41	73	1	0	0.253384	1.192	0	495295	590188	495295	590188	High	High	1
FALSE	High	None	P13797	Plastin-3 OS=Homo sapiens GN=PLS3 PE=1 SV=4	0	FALSE	4.318	1	1	2	1	630	70.8	5.6	73	1	0	0.253384	1.192	0	495295	590188	495295	590188	High	High	1
FALSE	High	Master Protein	O15145	Actin-related protein 2/3 complex subunit 3 OS=Homo sapiens GN=ARPC3 PE=1 SV=3	0	FALSE	4.305	6	1	2	1	178	20.5	8.59	25	1	0	-0.101598	0.932	0	1.04653e+06	975823	1.04653e+06	975823	High	High	1
FALSE	High	Master Protein	Q12931	Heat shock protein 75 kDa, mitochondrial OS=Homo sapiens GN=TRAP1 PE=1 SV=3	0	FALSE	4.288	2	1	1	1	704	80.1	8.21	64	1	0	0.630405	1.548	0	1.07034e+06	1.65667e+06	1.07034e+06	1.65667e+06	Peak Found	High	1
FALSE	High	Master Protein	Q5T9A4	ATPase family AAA domain-containing protein 3B OS=Homo sapiens GN=ATAD3B PE=1 SV=1	0	FALSE	4.287	2	2	3	2	648	72.5	9.2	42	2	0	0.154454	1.113	8.12	950633	1.05307e+06	950633	1.05307e+06	High	High	1
FALSE	High	Master Protein Candidate	Q9NVI7	ATPase family AAA domain-containing protein 3A OS=Homo sapiens GN=ATAD3A PE=1 SV=2	0	FALSE	4.287	3	2	3	2	634	71.3	8.98	42	2	0	0.154454	1.113	8.12	950633	1.05307e+06	950633	1.05307e+06	High	High	1
FALSE	High	None	P57721	Poly(rC)-binding protein 3 OS=Homo sapiens GN=PCBP3 PE=2 SV=2	0	FALSE	4.286	3	1	2	0	371	39.4	8.07	67	1	0	0.157044	1.115	0	382041	425969	382041	425969	Not Found	Not Found	2
FALSE	High	Master Protein	Q99848	Probable rRNA-processing protein EBP2 OS=Homo sapiens GN=EBNA1BP2 PE=1 SV=2	0	FALSE	4.155	7	2	2	2	306	34.8	10.1	89	2	0	0.731183	1.66	54.9	1.00891e+06	2.04723e+06	1.00891e+06	2.04723e+06	High	High	1
FALSE	High	Master Protein	P61978	Heterogeneous nuclear ribonucleoprotein K OS=Homo sapiens GN=HNRNPK PE=1 SV=1	0	FALSE	4.07	8	2	3	2	463	50.9	5.54	48	2	0	-0.00288828	0.998	15.06	635644	609560	635644	609560	High	High	1
FALSE	High	Master Protein Candidate	P07355	Annexin A2 OS=Homo sapiens GN=ANXA2 PE=1 SV=2	0	FALSE	4.015	6	2	2	2	339	38.6	7.75	68	2	0	0.263034	1.2	9.08	927038	1.10192e+06	927038	1.10192e+06	High	High	1
FALSE	High	Master Protein	A6NMY6	Putative annexin A2-like protein OS=Homo sapiens GN=ANXA2P2 PE=5 SV=2	0	FALSE	4.015	6	2	2	2	339	38.6	6.95	68	2	0	0.263034	1.2	9.08	927038	1.10192e+06	927038	1.10192e+06	High	High	1
FALSE	High	Master Protein	P53701	Cytochrome c-type heme lyase OS=Homo sapiens GN=HCCS PE=1 SV=1	0	FALSE	3.984	10	2	3	2	268	30.6	6.68	60	2	0	-0.187707	0.878	5.21	405009	355926	405009	355926	High	High	1
FALSE	High	Master Protein	P49792	E3 SUMO-protein ligase RanBP2 OS=Homo sapiens GN=RANBP2 PE=1 SV=2	0	FALSE	3.982	1	1	2	1	3224	358	6.2	35	1	0	-0.011588	0.992	0	86928.7	86222	86928.7	86222	High	High	1
FALSE	High	None	Q96A08	Histone H2B type 1-A OS=Homo sapiens GN=HIST1H2BA PE=1 SV=3	0	FALSE	3.934	7	1	3	0	127	14.2	10.32	64	1	0	-0.375197	0.771	0	19534980	15061249	19534980	15061249	Not Found	Not Found	2
FALSE	High	Master Protein	Q9HCC0	Methylcrotonoyl-CoA carboxylase beta chain, mitochondrial OS=Homo sapiens GN=MCCC2 PE=1 SV=1	0	FALSE	3.825	2	1	2	1	563	61.3	7.68	33	1	0	0.00144197	1.001	0	212841	213015	212841	213015	High	High	1
FALSE	High	Master Protein	P02545	Prelamin-A/C OS=Homo sapiens GN=LMNA PE=1 SV=1	0	FALSE	3.806	3	2	2	2	664	74.1	7.02	55	2	0	0.0579701	1.041	1.79	455208	470159	455208	470159	Peak Found	High	1
FALSE	High	Master Protein Candidate	Q59GN2	Putative 60S ribosomal protein L39-like 5 OS=Homo sapiens GN=RPL39P5 PE=5 SV=2	0	FALSE	3.783	20	1	2	1	51	6.3	12.32	50	1	0	0.0949116	1.068	0	3.05796e+06	3.2674e+06	3.05796e+06	3.2674e+06	High	High	1
FALSE	High	Master Protein	P62891	60S ribosomal protein L39 OS=Homo sapiens GN=RPL39 PE=1 SV=2	0	FALSE	3.783	20	1	2	1	51	6.4	12.56	50	1	0	0.0949116	1.068	0	3.05796e+06	3.2674e+06	3.05796e+06	3.2674e+06	High	High	1
FALSE	High	Master Protein	P04406	Glyceraldehyde-3-phosphate dehydrogenase OS=Homo sapiens GN=GAPDH PE=1 SV=3	0	FALSE	3.759	9	2	2	2	335	36	8.46	66	2	0	-0.416962	0.749	0	513418	384430	513418	384430	High	Peak Found	1
FALSE	High	Master Protein	Q66PJ3	ADP-ribosylation factor-like protein 6-interacting protein 4 OS=Homo sapiens GN=ARL6IP4 PE=1 SV=2	0	FALSE	3.713	3	1	2	1	421	44.9	10.93	36	1	0	-0.0203404	0.986	0	470257	463758	470257	463758	High	High	1
FALSE	High	Master Protein	Q15287	RNA-binding protein with serine-rich domain 1 OS=Homo sapiens GN=RNPS1 PE=1 SV=1	0	FALSE	3.672	5	1	2	1	305	34.2	11.84	50	1	0	-0.0649175	0.956	0	353753	338104	353753	338104	High	High	1
FALSE	High	None	P54652	Heat shock-related 70 kDa protein 2 OS=Homo sapiens GN=HSPA2 PE=1 SV=1	0	FALSE	3.665	4	2	2	2	639	70	5.74	32	2	0	0.100305	1.072	1.85	891704	956822	891704	956822	High	High	1
FALSE	High	None	P34931	Heat shock 70 kDa protein 1-like OS=Homo sapiens GN=HSPA1L PE=1 SV=2	0	FALSE	3.665	4	2	2	2	641	70.3	6.02	32	2	0	0.100305	1.072	1.85	891704	956822	891704	956822	High	High	1
FALSE	High	None	P0DMV8	Heat shock 70 kDa protein 1A OS=Homo sapiens GN=HSPA1A PE=1 SV=1	0	FALSE	3.665	4	2	2	2	641	70	5.66	32	2	0	0.100305	1.072	1.85	891704	956822	891704	956822	High	High	1
FALSE	High	Master Protein	Q9BQ48	39S ribosomal protein L34, mitochondrial OS=Homo sapiens GN=MRPL34 PE=1 SV=1	0	FALSE	3.644	24	2	2	2	92	10.2	12.25	28	2	0	1.64108	3.119	33.05	313208	896417	313208	896417	Peak Found	High	1
FALSE	High	None	A6NKH3	Putative 60S ribosomal protein L37a-like protein OS=Homo sapiens GN=RPL37AP8 PE=5 SV=2	0	FALSE	3.611	9	1	2	1	93	10.6	10.2	51	1	0	0.0172093	1.012	0	3.04418e+06	3080422	3.04418e+06	3080422	High	High	1
FALSE	High	None	Q5TEC6	Histone H3 OS=Homo sapiens GN=HIST2H3PS2 PE=1 SV=1	0	FALSE	3.585	12	2	2	2	136	15.4	11.27	49	2	0	-0.00144342	0.999	0	16407693	19141389	16407693	19141389	High	High	1
FALSE	High	None	Q6NXT2	Histone H3.3C OS=Homo sapiens GN=H3F3C PE=1 SV=3	0	FALSE	3.585	12	2	2	2	135	15.2	11.11	49	2	0	-0.00144342	0.999	0	16407693	19141389	16407693	19141389	High	High	1
FALSE	High	Master Protein	P22626	Heterogeneous nuclear ribonucleoproteins A2/B1 OS=Homo sapiens GN=HNRNPA2B1 PE=1 SV=2	0	FALSE	3.554	6	2	2	2	353	37.4	8.95	75	2	0	0.0703893	1.05	37.73	828519	881561	828519	881561	High	Peak Found	1
FALSE	High	Master Protein	Q00839	Heterogeneous nuclear ribonucleoprotein U OS=Homo sapiens GN=HNRNPU PE=1 SV=6	0	FALSE	3.487	3	1	1	1	825	90.5	6	37	1	0	6.64386	100			510275		510275	Not Found	High	1
FALSE	High	Master Protein	Q8TB36	Ganglioside-induced differentiation-associated protein 1 OS=Homo sapiens GN=GDAP1 PE=1 SV=3	0	FALSE	3.421	4	1	1	1	358	41.3	8.34	33	1	0	-0.72738	0.604	0	394259	238159	394259	238159	High	Peak Found	1
FALSE	High	None	P12235	ADP/ATP translocase 1 OS=Homo sapiens GN=SLC25A4 PE=1 SV=4	0	FALSE	3.336	5	2	3	2	298	33	9.76	60	2	0	0.0129262	1.009	4.42	1.47861e+06	1.51806e+06	1.47861e+06	1.51806e+06	High	High	1
FALSE	High	None	P12236	ADP/ATP translocase 3 OS=Homo sapiens GN=SLC25A6 PE=1 SV=4	0	FALSE	3.336	5	2	3	2	298	32.8	9.74	60	2	0	0.0129262	1.009	4.42	1.47861e+06	1.51806e+06	1.47861e+06	1.51806e+06	High	High	1
FALSE	High	Master Protein Candidate	Q8NFI4	Putative protein FAM10A5 OS=Homo sapiens GN=ST13P5 PE=5 SV=1	0	FALSE	3.292	5	2	2	2	369	41.4	5.05	37	2	0	0.38405	1.305	2.84	289609	381753	289609	381753	High	Peak Found	1
FALSE	High	Master Protein Candidate	P50502	Hsc70-interacting protein OS=Homo sapiens GN=ST13 PE=1 SV=2	0	FALSE	3.292	5	2	2	2	369	41.3	5.27	37	2	0	0.38405	1.305	2.84	289609	381753	289609	381753	High	Peak Found	1
FALSE	High	Master Protein	Q8IZP2	Putative protein FAM10A4 OS=Homo sapiens GN=ST13P4 PE=5 SV=1	0	FALSE	3.292	7	2	2	2	240	27.4	5.08	37	2	0	0.38405	1.305	2.84	289609	381753	289609	381753	High	Peak Found	1
FALSE	High	None	Q9NQ29	Putative RNA-binding protein Luc7-like 1 OS=Homo sapiens GN=LUC7L PE=1 SV=1	0	FALSE	3.28	5	2	3	2	371	43.7	9.92	55	2	0	0.0129262	1.009	0.31	1.45631e+06	1.47051e+06	1.45631e+06	1.47051e+06	High	High	1
FALSE	High	Master Protein	P61313	60S ribosomal protein L15 OS=Homo sapiens GN=RPL15 PE=1 SV=2	0	FALSE	3.28	7	1	1	1	204	24.1	11.62	24	1	0	-0.312939	0.805	0	414628	333938	414628	333938	High	Peak Found	1
FALSE	High	Master Protein	Q9BRP8	Partner of Y14 and mago OS=Homo sapiens GN=PYM1 PE=1 SV=1	0	FALSE	3.267	9	1	2	1	204	22.6	9.45	76	1	0	0.182692	1.135	0	92574.2	105047	92574.2	105047	High	High	1
FALSE	High	Master Protein	Q92522	Histone H1x OS=Homo sapiens GN=H1FX PE=1 SV=1	0	FALSE	3.259	6	1	1	1	213	22.5	10.76	36	1	0	0.327687	1.255	0	268044	336524	268044	336524	Peak Found	High	1
FALSE	High	Master Protein	P35268	60S ribosomal protein L22 OS=Homo sapiens GN=RPL22 PE=1 SV=2	0	FALSE	3.241	10	1	1	1	128	14.8	9.19	55	1	0	-0.0664274	0.955	0	473987	452883	473987	452883	Peak Found	High	1
FALSE	High	Master Protein	O14640	Segment polarity protein dishevelled homolog DVL-1 OS=Homo sapiens GN=DVL1 PE=1 SV=2	0	FALSE	3.199	3	1	1	1	695	75.1	7.81	29	1	0	0.100305	1.072	0	252922	271038	252922	271038	High	Peak Found	1
FALSE	High	Master Protein	P35030	Trypsin-3 OS=Homo sapiens GN=PRSS3 PE=1 SV=2	0	FALSE	3.193	4	1	1	1	304	32.5	7.49	84	1	0	5.46627	44.209	0	25757.3	1.1387e+06	25757.3	1.1387e+06	High	Peak Found	1
FALSE	High	Master Protein	P62424	60S ribosomal protein L7a OS=Homo sapiens GN=RPL7A PE=1 SV=2	0	FALSE	3.094	4	1	1	1	266	30	10.61	42	1	0	0.0285692	1.02	0	605726	617752	605726	617752	High	Peak Found	1
FALSE	High	Master Protein	O43399	Tumor protein D54 OS=Homo sapiens GN=TPD52L2 PE=1 SV=2	0	FALSE	3.08	10	2	2	2	206	22.2	5.36	39	2	0	0.23634	1.178	7.15	408832	474763	408832	474763	High	High	1
FALSE	High	Master Protein	P62917	60S ribosomal protein L8 OS=Homo sapiens GN=RPL8 PE=1 SV=2	0	FALSE	3.074	7	2	2	2	257	28	11.03	82	2	0	0.134878	1.098	40.5	6.59581e+06	5.90219e+06	6.59581e+06	5.90219e+06	High	Peak Found	1
FALSE	High	Master Protein	P62269	40S ribosomal protein S18 OS=Homo sapiens GN=RPS18 PE=1 SV=3	0	FALSE	3.049	8	1	2	1	152	17.7	10.99	54	1	0	0.323082	1.251	3.45	724844	903851	724844	903851	High	Peak Found	1
FALSE	High	Master Protein	Q6PCB5	Round spermatid basic protein 1-like protein OS=Homo sapiens GN=RSBN1L PE=1 SV=2	0	FALSE	2.911	1	1	2	1	846	94.8	8.78	59	1	0	-0.093879	0.937	0	4562812	4.27576e+06	4562812	4.27576e+06	High	High	1
FALSE	High	None	Q5T2N8	ATPase family AAA domain-containing protein 3C OS=Homo sapiens GN=ATAD3C PE=2 SV=2	0	FALSE	2.882	2	1	2	1	411	46.4	9.31	32	1	0	0.233888	1.176	0	420208	494060	420208	494060	High	High	1
FALSE	High	Master Protein	P81605	Dermcidin OS=Homo sapiens GN=DCD PE=1 SV=2	0	FALSE	2.87	10	1	1	1	110	11.3	6.54	39	1	0	-2	0.25	0	565840	141621	565840	141621	High	Peak Found	1
FALSE	High	Master Protein	P16949	Stathmin OS=Homo sapiens GN=STMN1 PE=1 SV=3	0	FALSE	2.865	13	2	2	2	149	17.3	5.97	32	2	0	0.109695	1.079	7.49	687329	745880	687329	745880	High	Peak Found	1
FALSE	High	Master Protein	Q01130	Serine/arginine-rich splicing factor 2 OS=Homo sapiens GN=SRSF2 PE=1 SV=4	0	FALSE	2.857	8	1	1	1	221	25.5	11.85	47	1	0	-0.204233	0.868	0	97626.8	84700	97626.8	84700	High	Peak Found	1
FALSE	High	Master Protein	Q99460	26S proteasome non-ATPase regulatory subunit 1 OS=Homo sapiens GN=PSMD1 PE=1 SV=2	0.003	FALSE	2.85	2	2	2	2	953	105.8	5.39	56	2	0	0.953824	1.937	65.87	212053	380685	212053	380685	High	High	1
FALSE	High	Master Protein	Q08211	ATP-dependent RNA helicase A OS=Homo sapiens GN=DHX9 PE=1 SV=4	0.003	FALSE	2.755	1	1	1	1	1270	140.9	6.84	72	1	0	0.183963	1.136	0	116049	131821	116049	131821	Peak Found	High	1
FALSE	High	Master Protein	P18077	60S ribosomal protein L35a OS=Homo sapiens GN=RPL35A PE=1 SV=2	0.003	FALSE	2.741	15	2	2	2	110	12.5	11.06	31	2	0	0.207893	1.155	18.59	969723	1.10752e+06	969723	1.10752e+06	High	High	1
FALSE	High	Master Protein	U3KPZ7	Uncharacterized protein OS=Homo sapiens PE=4 SV=1	0.003	FALSE	2.714	1	1	1	1	1027	114.5	9.45	0	1	0	-0.117161	0.922	0	433249	399645	433249	399645	High	Peak Found	1
FALSE	High	Master Protein Candidate	Q9P2N5	RNA-binding protein 27 OS=Homo sapiens GN=RBM27 PE=1 SV=2	0.003	FALSE	2.714	1	1	1	1	1060	118.6	9.19	0	1	0	-0.117161	0.922	0	433249	399645	433249	399645	High	Peak Found	1
FALSE	High	Master Protein	Q06830	Peroxiredoxin-1 OS=Homo sapiens GN=PRDX1 PE=1 SV=1	0.003	FALSE	2.656	9	2	2	2	199	22.1	8.13	0	2	0	-0.0101344	0.993	12.46	599570	614176	599570	614176	High	High	1
FALSE	High	Master Protein	P62899	60S ribosomal protein L31 OS=Homo sapiens GN=RPL31 PE=1 SV=1	0.003	FALSE	2.637	14	2	2	2	125	14.5	10.54	31	2	0	-0.687335	0.621	31.19	6.64911e+06	6.50673e+06	6.64911e+06	6.50673e+06	High	High	1
FALSE	High	Master Protein	P25705	ATP synthase subunit alpha, mitochondrial OS=Homo sapiens GN=ATP5A1 PE=1 SV=1	0.003	FALSE	2.582	4	2	2	2	553	59.7	9.13	44	2	0	-0.142417	0.906	8.73	426820	386730	426820	386730	High	Peak Found	1
FALSE	High	Master Protein	Q8WUQ7	Cactin OS=Homo sapiens GN=CACTIN PE=1 SV=3	0.003	FALSE	2.572	2	1	2	1	758	88.6	9.14	36	1	0	-1.77103	0.293	0	1.10787e+06	59002.5	1.10787e+06	59002.5	High	High	1
FALSE	High	Master Protein	P31943	Heterogeneous nuclear ribonucleoprotein H OS=Homo sapiens GN=HNRNPH1 PE=1 SV=4	0.003	FALSE	2.562	4	1	1	1	449	49.2	6.3	65	1	0	-0.382702	0.767	0	217004	166335	217004	166335	High	Peak Found	1
FALSE	High	Master Protein Candidate	P55795	Heterogeneous nuclear ribonucleoprotein H2 OS=Homo sapiens GN=HNRNPH2 PE=1 SV=1	0.003	FALSE	2.562	4	1	1	1	449	49.2	6.3	65	1	0	-0.382702	0.767	0	217004	166335	217004	166335	High	Peak Found	1
FALSE	High	Master Protein	Q9NWB6	Arginine and glutamate-rich protein 1 OS=Homo sapiens GN=ARGLU1 PE=1 SV=1	0.003	FALSE	2.557	6	2	2	2	273	33.2	10.35	46	2	0	0.182692	1.135	10.64	1.04354e+06	1.24361e+06	1.04354e+06	1.24361e+06	High	High	1
FALSE	High	Master Protein	Q8IYB3	Serine/arginine repetitive matrix protein 1 OS=Homo sapiens GN=SRRM1 PE=1 SV=2	0.003	FALSE	2.526	2	1	1	1	904	102.3	11.84	39	1	0	0.0071955	1.005	0	282259	283592	282259	283592	High	Peak Found	1
FALSE	High	Master Protein	P08758	Annexin A5 OS=Homo sapiens GN=ANXA5 PE=1 SV=2	0.003	FALSE	2.521	7	2	2	2	320	35.9	5.05	69	2	0	0.250962	1.19	17.33	682499	819930	682499	819930	High	Peak Found	1
FALSE	High	Master Protein	P31948	Stress-induced-phosphoprotein 1 OS=Homo sapiens GN=STIP1 PE=1 SV=1	0.003	FALSE	2.517	2	1	1	1	543	62.6	6.8	51	1	0	0.228973	1.172	0	406176	476183	406176	476183	High	Peak Found	1
FALSE	High	Master Protein	P61247	40S ribosomal protein S3a OS=Homo sapiens GN=RPS3A PE=1 SV=2	0.003	FALSE	2.509	3	1	2	1	264	29.9	9.73	60	1	0	-6.64386	0.01		47312		47312		High	High	1
FALSE	High	Master Protein	Q96IZ7	Serine/Arginine-related protein 53 OS=Homo sapiens GN=RSRC1 PE=1 SV=1	0.003	FALSE	2.499	3	1	1	1	334	38.7	11.08	34	1	0	-0.158429	0.896	0	418614	375173	418614	375173	High	Peak Found	1
FALSE	High	Master Protein	Q86V81	THO complex subunit 4 OS=Homo sapiens GN=ALYREF PE=1 SV=3	0.003	FALSE	2.492	4	1	1	1	257	26.9	11.15	0	1	0	-0.0232698	0.984	0	144871	142596	144871	142596	High	Peak Found	1
FALSE	High	None	Q9NY65	Tubulin alpha-8 chain OS=Homo sapiens GN=TUBA8 PE=1 SV=1	0.003	FALSE	2.47	3	1	1	1	449	50.1	5.06	25	1	0	0.444667	1.361	0	667109	908185	667109	908185	High	Peak Found	1
FALSE	High	None	P68366	Tubulin alpha-4A chain OS=Homo sapiens GN=TUBA4A PE=1 SV=1	0.003	FALSE	2.47	3	1	1	1	448	49.9	5.06	25	1	0	0.444667	1.361	0	667109	908185	667109	908185	High	Peak Found	1
FALSE	High	Master Protein	O60664	Perilipin-3 OS=Homo sapiens GN=PLIN3 PE=1 SV=3	0.003	FALSE	2.467	4	1	1	1	434	47	5.44	42	1	0	#VALUE!							Not Found	High	1
FALSE	High	Master Protein	Q7Z478	ATP-dependent RNA helicase DHX29 OS=Homo sapiens GN=DHX29 PE=1 SV=2	0.003	FALSE	2.465	1	1	1	1	1369	155.1	8.09	54	1	0	-0.0306192	0.979	0	289884	283679	289884	283679	Peak Found	High	1
FALSE	High	Master Protein	P08133	Annexin A6 OS=Homo sapiens GN=ANXA6 PE=1 SV=3	0.003	FALSE	2.463	2	1	1	1	673	75.8	5.6	42	1	0	0.501821	1.416	0	95955.4	135842	95955.4	135842	Peak Found	High	1
FALSE	High	Master Protein	Q15286	Ras-related protein Rab-35 OS=Homo sapiens GN=RAB35 PE=1 SV=1	0.003	FALSE	2.457	5	1	1	1	201	23	8.29	55	1	0	-0.0394883	0.973	0	560490	545177	560490	545177	Peak Found	High	1
FALSE	High	Master Protein	Q32MZ4	Leucine-rich repeat flightless-interacting protein 1 OS=Homo sapiens GN=LRRFIP1 PE=1 SV=2	0.003	FALSE	2.427	2	1	1	1	808	89.2	4.65	59	1	0	-0.101598	0.932	0	59701.5	55640.9	59701.5	55640.9	Peak Found	High	1
FALSE	High	Master Protein	Q02040	A-kinase anchor protein 17A OS=Homo sapiens GN=AKAP17A PE=1 SV=2	0.003	FALSE	2.4	2	1	1	1	695	80.7	9.73	31	1	0	-0.588574	0.665	0	233579	155432	233579	155432	High	Peak Found	1
FALSE	High	Master Protein Candidate	Q9Y281	Cofilin-2 OS=Homo sapiens GN=CFL2 PE=1 SV=1	0.003	FALSE	2.372	7	1	1	1	166	18.7	7.88	29	1	0	-1.25498	0.419	0	309296	129737	309296	129737	High	Peak Found	1
FALSE	High	Master Protein	P23528	Cofilin-1 OS=Homo sapiens GN=CFL1 PE=1 SV=3	0.003	FALSE	2.372	7	1	1	1	166	18.5	8.09	29	1	0	-1.25498	0.419	0	309296	129737	309296	129737	High	Peak Found	1
FALSE	High	Master Protein	P26368	Splicing factor U2AF 65 kDa subunit OS=Homo sapiens GN=U2AF2 PE=1 SV=4	0.003	FALSE	2.326	7	2	2	2	475	53.5	9.09	35	2	0	-0.027675	0.981	19.68	552062	572430	552062	572430	High	High	1
FALSE	High	Master Protein	P08574	Cytochrome c1, heme protein, mitochondrial OS=Homo sapiens GN=CYC1 PE=1 SV=3	0.003	FALSE	2.323	6	2	2	2	325	35.4	9	0	2	0	0.187768	1.139	21.25	233508	270849	233508	270849	High	High	1
FALSE	High	Master Protein	P0C7P4	Putative cytochrome b-c1 complex subunit Rieske-like protein 1 OS=Homo sapiens GN=UQCRFS1P1 PE=5 SV=1	0.003	FALSE	2.305	5	1	1	1	283	30.8	8.87	0	1	0	-6.64386	0.01		394672		394672		High	Not Found	1
FALSE	High	None	Q9H0C2	ADP/ATP translocase 4 OS=Homo sapiens GN=SLC25A31 PE=2 SV=1	0.003	FALSE	2.299	3	1	2	1	315	35	9.89	46	1	0	0.0565835	1.04	0	1.15917e+06	1.20516e+06	1.15917e+06	1.20516e+06	High	High	1
FALSE	High	Master Protein	O43290	U4/U6.U5 tri-snRNP-associated protein 1 OS=Homo sapiens GN=SART1 PE=1 SV=1	0.003	FALSE	2.295	3	1	2	1	800	90.2	6.13	25	1	0	-0.153607	0.899	0	39443.3	35450.4	39443.3	35450.4	High	High	1
FALSE	High	Master Protein	Q9BRU9	rRNA-processing protein UTP23 homolog OS=Homo sapiens GN=UTP23 PE=1 SV=2	0.003	FALSE	2.273	4	1	1	1	249	28.4	10.07	41	1	0	-0.422752	0.746	0	1271134	948044	1271134	948044	High	Peak Found	1
FALSE	High	Master Protein	Q9Y6C9	Mitochondrial carrier homolog 2 OS=Homo sapiens GN=MTCH2 PE=1 SV=1	0.003	FALSE	2.232	4	1	1	1	303	33.3	7.97	17	1	0	0.22033	1.165	0	212053	247106	212053	247106	Peak Found	High	1
FALSE	High	Master Protein	P10809	60 kDa heat shock protein, mitochondrial OS=Homo sapiens GN=HSPD1 PE=1 SV=2	0.003	FALSE	2.214	2	1	1	1	573	61	5.87	43	1	0	6.64386	100			146026		146026	Not Found	High	1
FALSE	High	None	P48741	Putative heat shock 70 kDa protein 7 OS=Homo sapiens GN=HSPA7 PE=5 SV=2	0.003	FALSE	2.206	4	1	1	1	367	40.2	7.87	28	1	0	0.0827026	1.059	0	418648	443263	418648	443263	High	Peak Found	1
FALSE	High	None	P17066	Heat shock 70 kDa protein 6 OS=Homo sapiens GN=HSPA6 PE=1 SV=2	0.003	FALSE	2.206	2	1	1	1	643	71	6.14	28	1	0	0.0827026	1.059	0	418648	443263	418648	443263	High	Peak Found	1
FALSE	High	Master Protein	P09651	Heterogeneous nuclear ribonucleoprotein A1 OS=Homo sapiens GN=HNRNPA1 PE=1 SV=5	0.003	FALSE	2.195	4	1	1	1	372	38.7	9.13	39	1	0	0.23634	1.178	0	233475	274979	233475	274979	High	Peak Found	1
FALSE	High	None	Q9BZK3	Putative nascent polypeptide-associated complex subunit alpha-like protein OS=Homo sapiens GN=NACAP1 PE=5 SV=1	0.003	FALSE	2.176	6	1	1	1	213	23.3	4.59	0	1	0	0.119024	1.086	0	472117	512883	472117	512883	Peak Found	High	1
FALSE	High	Master Protein	Q13505	Metaxin-1 OS=Homo sapiens GN=MTX1 PE=1 SV=2	0.003	FALSE	2.169	3	1	2	1	466	51.4	9.79	50	1	0	-0.0262051	0.982	0	207808	204144	207808	204144	High	High	1
FALSE	High	Master Protein	Q08554	Desmocollin-1 OS=Homo sapiens GN=DSC1 PE=1 SV=2	0.003	FALSE	2.142	2	1	1	1	894	99.9	5.43	14	1	0	-6.64386	0.01		174832		174832		High	Not Found	1
FALSE	High	Master Protein	A0JLT2	Mediator of RNA polymerase II transcription subunit 19 OS=Homo sapiens GN=MED19 PE=1 SV=2	0.003	FALSE	2.1	7	1	1	1	244	26.3	9.82	32	1	0	-0.242977	0.845	0	500638	423279	500638	423279	High	Peak Found	1
FALSE	High	Master Protein	O14641	Segment polarity protein dishevelled homolog DVL-2 OS=Homo sapiens GN=DVL2 PE=1 SV=1	0.003	FALSE	2.033	2	1	1	1	736	78.9	6.02	0	1	0	-0.0603973	0.959	0	592168	567940	592168	567940	Peak Found	High	1
FALSE	High	Master Protein	Q5VTL8	Pre-mRNA-splicing factor 38B OS=Homo sapiens GN=PRPF38B PE=1 SV=1	0.003	FALSE	1.939	3	2	2	2	546	64.4	10.54	21	2	0	-0.161653	0.894	1.17	972323	873355	972323	873355	High	High	1
FALSE	High	None	H3BUX3	Uncharacterized protein (Fragment) OS=Homo sapiens PE=4 SV=1	0.003	FALSE	1.878	13	1	1	1	64	7.1	5.81	31	1	0	0.221568	1.166	0	8236633	9607140	8236633	9607140	High	Peak Found	1
FALSE	High	Master Protein	Q99615	DnaJ homolog subfamily C member 7 OS=Homo sapiens GN=DNAJC7 PE=1 SV=2	0.003	FALSE	1.875	2	1	1	1	494	56.4	6.96	35	1	0	0.306846	1.237	0	101427	125465	101427	125465	Peak Found	High	1
FALSE	High	Master Protein	P62829	60S ribosomal protein L23 OS=Homo sapiens GN=RPL23 PE=1 SV=1	0.003	FALSE	1.858	14	1	1	1	140	14.9	10.51	32	1	0	#VALUE!							High	Not Found	1
FALSE	High	Master Protein	P45973	Chromobox protein homolog 5 OS=Homo sapiens GN=CBX5 PE=1 SV=1	0.003	FALSE	1.831	7	1	1	1	191	22.2	5.86	0	1	0	-0.15682	0.897	0	150362	134924	150362	134924	High	Peak Found	1
FALSE	High	Master Protein	P52907	F-actin-capping protein subunit alpha-1 OS=Homo sapiens GN=CAPZA1 PE=1 SV=3	0.003	FALSE	1.817	6	1	1	1	286	32.9	5.69	43	1	0	-4.29336	0.051	0	2.53752e+06	130523	2.53752e+06	130523	Peak Found	High	1
FALSE	High	Master Protein	P07195	L-lactate dehydrogenase B chain OS=Homo sapiens GN=LDHB PE=1 SV=2	0.003	FALSE	1.807	5	1	1	1	334	36.6	6.05	40	1	0	-6.64386	0.01		111668		111668		High	Not Found	1
FALSE	High	Master Protein	P49321	Nuclear autoantigenic sperm protein OS=Homo sapiens GN=NASP PE=1 SV=2	0.003	FALSE	1.787	2	1	1	1	788	85.2	4.3	0	1	0	0.200379	1.149	0	224440	257792	224440	257792	High	Peak Found	1
FALSE	High	Master Protein	Q08188	Protein-glutamine gamma-glutamyltransferase E OS=Homo sapiens GN=TGM3 PE=1 SV=4	0.003	FALSE	1.772	3	1	1	1	693	76.6	5.86	40	1	0	#VALUE!							High	Not Found	1
FALSE	High	Master Protein Candidate	P0DN76	Splicing factor U2AF 35 kDa subunit-like protein OS=Homo sapiens GN=U2AF1L5 PE=1 SV=1	0.003	FALSE	1.765	4	1	1	1	240	27.9	8.81	27	1	0	0.535058	1.449	0	160669	232794	160669	232794	High	Peak Found	1
FALSE	High	Master Protein	Q8WU68	Splicing factor U2AF 26 kDa subunit OS=Homo sapiens GN=U2AF1L4 PE=1 SV=2	0.003	FALSE	1.765	4	1	1	1	220	25.7	7.15	27	1	0	0.535058	1.449	0	160669	232794	160669	232794	High	Peak Found	1
FALSE	High	Master Protein	P08670	Vimentin OS=Homo sapiens GN=VIM PE=1 SV=4	0.003	FALSE	1.752	3	1	1	1	466	53.6	5.12	16	1	0	#VALUE!							Not Found	Not Found	1
FALSE	High	None	P40123	Adenylyl cyclase-associated protein 2 OS=Homo sapiens GN=CAP2 PE=1 SV=1	0.003	FALSE	1.685	2	1	1	1	477	52.8	6.37	27	1	0	0.0731347	1.052	0	1483222	1.56022e+06	1483222	1.56022e+06	High	Peak Found	1
FALSE	High	Master Protein	P14317	Hematopoietic lineage cell-specific protein OS=Homo sapiens GN=HCLS1 PE=1 SV=3	0.002	FALSE	1.669	2	1	1	1	486	54	4.81	36	1	0	0.812293	1.756	0	453438	796243	453438	796243	Peak Found	High	1
FALSE	High	Master Protein	Q96P63	Serpin B12 OS=Homo sapiens GN=SERPINB12 PE=1 SV=1	0.002	FALSE	1.665	2	1	1	1	405	46.2	5.53	0	1	0	-0.304006	0.81	0	210168	170285	210168	170285	High	Peak Found	1
FALSE	High	Master Protein	P15311	Ezrin OS=Homo sapiens GN=EZR PE=1 SV=4	0.002	FALSE	1.662	1	1	1	1	586	69.4	6.27	25	1	0	-0.24127	0.846	0	234922	198858	234922	198858	Peak Found	High	1
FALSE	High	Master Protein	O95373	Importin-7 OS=Homo sapiens GN=IPO7 PE=1 SV=1	0.002	FALSE	1.653	1	1	1	1	1038	119.4	4.82	35	1	0	0.286881	1.22	0	139024	169545	139024	169545	Peak Found	High	1
FALSE	High	None	Q6DRA6	Putative histone H2B type 2-D OS=Homo sapiens GN=HIST2H2BD PE=5 SV=3	0.002	FALSE	1.616	5	1	1	1	164	18	10.58	0	1	0	-0.229382	0.853	0	775215	660970	775215	660970	Peak Found	High	1
FALSE	High	None	Q6DN03	Putative histone H2B type 2-C OS=Homo sapiens GN=HIST2H2BC PE=5 SV=3	0.002	FALSE	1.616	5	1	1	1	193	21.5	10.7	0	1	0	-0.229382	0.853	0	775215	660970	775215	660970	Peak Found	High	1
FALSE	High	Master Protein	O43615	Mitochondrial import inner membrane translocase subunit TIM44 OS=Homo sapiens GN=TIMM44 PE=1 SV=2	0.002	FALSE	1.614	3	1	1	1	452	51.3	8.32	38	1	0	0.765535	1.7	0	61775.7	105042	61775.7	105042	Peak Found	High	1
FALSE	High	Master Protein	P00338	L-lactate dehydrogenase A chain OS=Homo sapiens GN=LDHA PE=1 SV=2	0.002	FALSE	1.604	3	1	1	1	332	36.7	8.27	27	1	0	-0.312939	0.805	0	362116	291328	362116	291328	High	Peak Found	1
FALSE	High	Master Protein	Q05519	Serine/arginine-rich splicing factor 11 OS=Homo sapiens GN=SRSF11 PE=1 SV=1	0.002	FALSE	1.592	3	1	1	1	484	53.5	10.52	35	1	0	-0.226004	0.855	0	380858	325800	380858	325800	High	Peak Found	1
FALSE	High	Master Protein	P23396	40S ribosomal protein S3 OS=Homo sapiens GN=RPS3 PE=1 SV=2	0.002	FALSE	1.58	4	1	1	1	243	26.7	9.66	34	1	0	0.252173	1.191	0	195734	233071	195734	233071	Peak Found	High	1
FALSE	High	Master Protein	Q15517	Corneodesmosin OS=Homo sapiens GN=CDSN PE=1 SV=3	0.002	FALSE	1.567	3	1	1	1	529	51.5	8.35	28	1	0	-6.64386	0.01		326399		326399		High	Not Found	1
FALSE	High	Master Protein	P05109	Protein S100-A8 OS=Homo sapiens GN=S100A8 PE=1 SV=1	0.002	FALSE	1.558	12	1	1	1	93	10.8	7.03	0	1	0	-3.30757	0.101	0	121306	12307.3	121306	12307.3	High	Peak Found	1
FALSE	High	Master Protein	Q8IXI1	Mitochondrial Rho GTPase 2 OS=Homo sapiens GN=RHOT2 PE=1 SV=2	0.002	FALSE	1.555	2	1	1	1	618	68.1	5.86	0	1	0	-0.345564	0.787	0	130046	102323	130046	102323	High	Peak Found	1
FALSE	High	Master Protein	P78527	DNA-dependent protein kinase catalytic subunit OS=Homo sapiens GN=PRKDC PE=1 SV=3	0.002	FALSE	1.516	0	1	1	1	4128	468.8	7.12	34	1	0	-0.261881	0.834	0	71676.7	59812.4	71676.7	59812.4	Peak Found	High	1
FALSE	High	Master Protein	O95232	Luc7-like protein 3 OS=Homo sapiens GN=LUC7L3 PE=1 SV=2	0.002	FALSE	1.511	2	1	1	1	432	51.4	9.79	35	1	0	0.0962619	1.069	0	180583	192968	180583	192968	Peak Found	High	1
FALSE	High	Master Protein	Q9Y2Q9	28S ribosomal protein S28, mitochondrial OS=Homo sapiens GN=MRPS28 PE=1 SV=1	0.007	FALSE	1.485	5	1	1	1	187	20.8	9.1	45	1	0	0.163499	1.12	0	164751	184488	164751	184488	High	Peak Found	1
FALSE	High	Master Protein	P62937	Peptidyl-prolyl cis-trans isomerase A OS=Homo sapiens GN=PPIA PE=1 SV=2	0.007	FALSE	1.469	5	1	1	1	165	18	7.81	0	1	0	-0.444184	0.735	0	393501	289028	393501	289028	High	Peak Found	1
FALSE	High	None	P11021	78 kDa glucose-regulated protein OS=Homo sapiens GN=HSPA5 PE=1 SV=2	0.007	FALSE	1.459	2	1	1	1	654	72.3	5.16	20	1	0	0.119024	1.086	0	473056	513559	473056	513559	Peak Found	High	1
FALSE	High	None	P48552	Nuclear receptor-interacting protein 1 OS=Homo sapiens GN=NRIP1 PE=1 SV=2	0.007	FALSE	1.438	1	1	1	1	1158	126.9	8.18	36	1	0	0.238787	1.18	0	955703	1.12813e+06	955703	1.12813e+06	High	Peak Found	1
FALSE	High	Master Protein	Q9UKJ3	G patch domain-containing protein 8 OS=Homo sapiens GN=GPATCH8 PE=1 SV=2	0.007	FALSE	1.422	1	1	1	1	1502	164.1	8.66	0	1	0	-0.272297	0.828	0	101221	83833.1	101221	83833.1	High	Peak Found	1
FALSE	High	Master Protein	Q9Y2X3	Nucleolar protein 58 OS=Homo sapiens GN=NOP58 PE=1 SV=1	0.007	FALSE	1.41	3	1	1	1	529	59.5	8.92	30	1	0	0.0114956	1.008	0	301162	303617	301162	303617	Peak Found	High	1
FALSE	High	Master Protein	P59190	Ras-related protein Rab-15 OS=Homo sapiens GN=RAB15 PE=1 SV=1	0.007	FALSE	1.381	5	1	1	1	212	24.4	5.71	39	1	0	0.166073	1.122	0	451116	506367	451116	506367	Peak Found	High	1
FALSE	High	Master Protein Candidate	Q92928	Putative Ras-related protein Rab-1C OS=Homo sapiens GN=RAB1C PE=5 SV=2	0.007	FALSE	1.372	4	1	1	1	201	22	5.43	29	1	0	6.64386	100			239458		239458	High	Peak Found	1
FALSE	High	Master Protein Candidate	Q9H0U4	Ras-related protein Rab-1B OS=Homo sapiens GN=RAB1B PE=1 SV=1	0.007	FALSE	1.372	4	1	1	1	201	22.2	5.73	29	1	0	6.64386	100			239458		239458	High	Peak Found	1
FALSE	High	Master Protein	P62820	Ras-related protein Rab-1A OS=Homo sapiens GN=RAB1A PE=1 SV=3	0.007	FALSE	1.372	4	1	1	1	205	22.7	6.21	29	1	0	6.64386	100			239458		239458	High	Peak Found	1
FALSE	High	Master Protein	A6NHR9	Structural maintenance of chromosomes flexible hinge domain-containing protein 1 OS=Homo sapiens GN=SMCHD1 PE=1 SV=2	0.007	FALSE	1.367	0	1	1	1	2005	226.2	7.3	25	1	0	-0.0424568	0.971	0	229173	222544	229173	222544	High	Peak Found	1
FALSE	High	None	P51114	Fragile X mental retardation syndrome-related protein 1 OS=Homo sapiens GN=FXR1 PE=1 SV=3	0.007	FALSE	1.343	1	1	1	0	621	69.7	6.15	40	1	0	0.206643	1.154	0	757332	874139	757332	874139	Not Found	Not Found	2
FALSE	High	None	Q93045	Stathmin-2 OS=Homo sapiens GN=STMN2 PE=1 SV=3	0.007	FALSE	1.327	5	1	1	1	179	20.8	8.32	0	1	0	0.182692	1.135	0	372251	422574	372251	422574	High	Peak Found	1
FALSE	High	Master Protein	O60488	Long-chain-fatty-acid--CoA ligase 4 OS=Homo sapiens GN=ACSL4 PE=1 SV=2	0.007	FALSE	1.319	2	1	1	1	711	79.1	8.38	24	1	0	-6.64386	0.01		133612		133612		High	Not Found	1
FALSE	High	Master Protein Candidate	O95573	Long-chain-fatty-acid--CoA ligase 3 OS=Homo sapiens GN=ACSL3 PE=1 SV=3	0.007	FALSE	1.319	2	1	1	1	720	80.4	8.38	24	1	0	-6.64386	0.01		133612		133612		High	Not Found	1
FALSE	High	Master Protein	Q04837	Single-stranded DNA-binding protein, mitochondrial OS=Homo sapiens GN=SSBP1 PE=1 SV=1	0.007	FALSE	1.315	10	1	1	1	148	17.2	9.6	25	1	0	0.0538064	1.038	0	165211	171486	165211	171486	High	Peak Found	1
FALSE	High	Master Protein	Q8N0X7	Spartin OS=Homo sapiens GN=SPART PE=1 SV=1	0.007	FALSE	1.297	2	1	1	1	666	72.8	5.91	21	1	0	0.254594	1.193	0	101571	121148	101571	121148	High	Peak Found	1
FALSE	High	Master Protein	P55072	Transitional endoplasmic reticulum ATPase OS=Homo sapiens GN=VCP PE=1 SV=4	0.007	FALSE	1.274	1	1	1	1	806	89.3	5.26	30	1	0	2.9486	7.72	0	12505.4	96538.5	12505.4	96538.5	Peak Found	High	1
FALSE	High	None	P14625	Endoplasmin OS=Homo sapiens GN=HSP90B1 PE=1 SV=1	0.007	FALSE	1.271	1	1	1	1	803	92.4	4.84	0	1	0	-2.67116	0.157	0	179206	28089	179206	28089	Peak Found	High	1
FALSE	High	Master Protein	P08123	Collagen alpha-2(I) chain OS=Homo sapiens GN=COL1A2 PE=1 SV=7	0.007	FALSE	1.267	1	1	1	1	1366	129.2	8.95	44	1	0	-6.64386	0.01		245666		245666		High	Not Found	1
FALSE	High	Master Protein	Q6UB35	Monofunctional C1-tetrahydrofolate synthase, mitochondrial OS=Homo sapiens GN=MTHFD1L PE=1 SV=1	0.007	FALSE	1.246	1	1	1	1	978	105.7	8.06	45	1	0	-0.24127	0.846	0	86032.9	72811	86032.9	72811	High	Peak Found	1
FALSE	High	Master Protein	Q96K17	Transcription factor BTF3 homolog 4 OS=Homo sapiens GN=BTF3L4 PE=1 SV=1	0.007	FALSE	1.24	4	1	1	1	158	17.3	6.35	29	1	0	0.312665	1.242	0	225959	280602	225959	280602	Peak Found	High	1
FALSE	High	Master Protein	P17096	High mobility group protein HMG-I/HMG-Y OS=Homo sapiens GN=HMGA1 PE=1 SV=3	0.007	FALSE	1.215	8	1	1	1	107	11.7	10.32	0	1	0	0.476122	1.391	0	803208	1.11718e+06	803208	1.11718e+06	Peak Found	High	1
FALSE	High	Master Protein	Q92564	DCN1-like protein 4 OS=Homo sapiens GN=DCUN1D4 PE=1 SV=2	0.007	FALSE	1.21	3	1	1	1	292	34	5.88	16	1	0	-0.07552	0.949	0	448961	425896	448961	425896	High	Peak Found	1
FALSE	High	Master Protein	Q8TF21	Ankyrin repeat domain-containing protein 24 OS=Homo sapiens GN=ANKRD24 PE=2 SV=2	0.007	FALSE	1.203	1	1	1	1	1146	124.1	5.01	19	1	0	-3.59074	0.083	0	418781	34801.7	418781	34801.7	High	Peak Found	1
FALSE	High	Master Protein	Q9H9F9	Actin-related protein 5 OS=Homo sapiens GN=ACTR5 PE=1 SV=2	0.007	FALSE	1.2	2	1	1	1	607	68.3	5.27	38	1	0	6.64386	100			358586		358586	Not Found	High	1
FALSE	High	Master Protein	P62263	40S ribosomal protein S14 OS=Homo sapiens GN=RPS14 PE=1 SV=3	0.007	FALSE	1.194	7	1	1	1	151	16.3	10.05	0	1	0	0.413594	1.332	0	91448.4	121826	91448.4	121826	High	Peak Found	1
FALSE	High	Master Protein	Q86TJ2	Transcriptional adapter 2-beta OS=Homo sapiens GN=TADA2B PE=1 SV=2	0.007	FALSE	1.194	2	1	1	1	420	48.4	7.83	36	1	0	2.37768	5.197	0	20923.5	108737	20923.5	108737	High	Peak Found	1
FALSE	High	Master Protein	P04279	Semenogelin-1 OS=Homo sapiens GN=SEMG1 PE=1 SV=2	0.007	FALSE	1.192	3	1	1	1	462	52.1	9.29	26	1	0	-6.64386	0.01		121238		121238		High	Not Found	1
FALSE	High	Master Protein	O00571	ATP-dependent RNA helicase DDX3X OS=Homo sapiens GN=DDX3X PE=1 SV=3	0.007	FALSE	1.191	2	1	1	1	662	73.2	7.18	0	1	0	-0.293359	0.816	0	132558	108148	132558	108148	High	Peak Found	1
FALSE	High	Master Protein Candidate	O15523	ATP-dependent RNA helicase DDX3Y OS=Homo sapiens GN=DDX3Y PE=1 SV=2	0.007	FALSE	1.191	2	1	1	1	660	73.1	7.55	0	1	0	-0.293359	0.816	0	132558	108148	132558	108148	High	Peak Found	1
FALSE	High	Master Protein	P39748	Flap endonuclease 1 OS=Homo sapiens GN=FEN1 PE=1 SV=1	0.007	FALSE	1.188	2	1	1	1	380	42.6	8.62	29	1	0	-0.114035	0.924	0	587823	543436	587823	543436	High	Peak Found	1
FALSE	High	Master Protein	P04150	Glucocorticoid receptor OS=Homo sapiens GN=NR3C1 PE=1 SV=1	0.007	FALSE	1.18	2	1	1	1	777	85.6	6.38	32	1	0	-0.210897	0.864	0	162728	140610	162728	140610	Peak Found	High	1
FALSE	High	Master Protein Candidate	Q14344	Guanine nucleotide-binding protein subunit alpha-13 OS=Homo sapiens GN=GNA13 PE=1 SV=2	0.007	FALSE	1.173	3	1	1	1	377	44	8	28	1	0	3.65695	12.614	0	153561	1.93702e+06	153561	1.93702e+06	High	Peak Found	1
FALSE	High	Master Protein	Q03113	Guanine nucleotide-binding protein subunit alpha-12 OS=Homo sapiens GN=GNA12 PE=1 SV=4	0.007	FALSE	1.173	3	1	1	1	381	44.3	9.83	28	1	0	3.65695	12.614	0	153561	1.93702e+06	153561	1.93702e+06	High	Peak Found	1
FALSE	High	Master Protein	P62910	60S ribosomal protein L32 OS=Homo sapiens GN=RPL32 PE=1 SV=2	0.007	FALSE	1.15	6	1	1	1	135	15.9	11.33	25	1	0	0.0690147	1.049	0	1.08471e+06	1.13763e+06	1.08471e+06	1.13763e+06	Peak Found	High	1
FALSE	High	Master Protein	Q9UQ88	Cyclin-dependent kinase 11A OS=Homo sapiens GN=CDK11A PE=1 SV=4	0.007	FALSE	1.145	1	1	1	1	783	91.3	5.36	0	1	0	0.303342	1.234	0	471831	582370	471831	582370	High	Peak Found	1
FALSE	High	Master Protein Candidate	P21127	Cyclin-dependent kinase 11B OS=Homo sapiens GN=CDK11B PE=1 SV=3	0.006	FALSE	1.145	1	1	1	1	795	92.7	5.57	0	1	0	0.303342	1.234	0	471831	582370	471831	582370	High	Peak Found	1
FALSE	High	Master Protein	Q15388	Mitochondrial import receptor subunit TOM20 homolog OS=Homo sapiens GN=TOMM20 PE=1 SV=1	0.006	FALSE	1.143	5	1	1	1	145	16.3	8.6	37	1	0	0.109695	1.079	0	14428017	15565672	14428017	15565672	Peak Found	High	1
FALSE	High	Master Protein	P20290	Transcription factor BTF3 OS=Homo sapiens GN=BTF3 PE=1 SV=1	0.006	FALSE	1.14	3	1	1	1	206	22.2	9.38	27	1	0	0.261832	1.199	0	192814	231230	192814	231230	Peak Found	High	1
FALSE	High	Master Protein Candidate	P52815	39S ribosomal protein L12, mitochondrial OS=Homo sapiens GN=MRPL12 PE=1 SV=2	0.006	FALSE	1.133	6	1	1	1	198	21.3	8.87	25	1	0	0.364012	1.287	0	230670	296942	230670	296942	Peak Found	High	1
FALSE	High	Master Protein	B4DLN1	cDNA FLJ60124, highly similar to Mitochondrial dicarboxylate carrier OS=Homo sapiens PE=2 SV=1	0.006	FALSE	1.133	3	1	1	1	442	48.1	9.52	25	1	0	0.364012	1.287	0	230670	296942	230670	296942	Peak Found	High	1
FALSE	High	Master Protein	P04792	Heat shock protein beta-1 OS=Homo sapiens GN=HSPB1 PE=1 SV=2	0.009	FALSE	1.105	5	1	1	1	205	22.8	6.4	29	1	0	-6.64386	0.01		162057		162057		High	Not Found	1
FALSE	Medium	Master Protein	Q9UKV3	Apoptotic chromatin condensation inducer in the nucleus OS=Homo sapiens GN=ACIN1 PE=1 SV=2	0.013	FALSE	1.097	1	1	1	1	1341	151.8	6.43	40	1	0	0.24245	1.183	0	123739	146325	123739	146325	Peak Found	High	1
FALSE	Medium	Master Protein	Q14814	Myocyte-specific enhancer factor 2D OS=Homo sapiens GN=MEF2D PE=1 SV=1	0.025	FALSE	1.04	2	1	1	1	521	55.9	7.88	26	1	0	-0.152003	0.9	0	232385	209192	232385	209192	High	Peak Found	1
FALSE	Medium	Master Protein	Q9GZY6	Linker for activation of T-cells family member 2 OS=Homo sapiens GN=LAT2 PE=1 SV=1	0.025	FALSE	1.038	5	1	1	1	243	26.5	4.78	0	1	0	0.222805	1.167	0	85976.9	100360	85976.9	100360	Peak Found	High	1
FALSE	Medium	None	P49448	Glutamate dehydrogenase 2, mitochondrial OS=Homo sapiens GN=GLUD2 PE=1 SV=2	0.025	FALSE	1.036	3	1	1	1	558	61.4	8.46	0	1	0	-0.448115	0.733	0	143942	105559	143942	105559	High	Peak Found	1
FALSE	Medium	Master Protein	P05089	Arginase-1 OS=Homo sapiens GN=ARG1 PE=1 SV=2	0.027	FALSE	1.001	3	1	1	1	322	34.7	7.21	0	1	0	-6.64386	0.01		136989		136989		High	Not Found	1
FALSE	Medium	Master Protein	O60423	Phospholipid-transporting ATPase IK OS=Homo sapiens GN=ATP8B3 PE=2 SV=4	0.027	FALSE	0.997	3	1	1	1	1300	146.7	7.9	0	1	0	-6.64386	0.01		358229		358229		High	Not Found	1
FALSE	Medium	Master Protein	Q9UJ83	2-hydroxyacyl-CoA lyase 1 OS=Homo sapiens GN=HACL1 PE=1 SV=2	0.029	FALSE	0.988	1	1	1	1	578	63.7	7.36	0	1	0	0.0285692	1.02	0	2463523	2.51192e+06	2463523	2.51192e+06	High	Peak Found	1
FALSE	Medium	None	P26583	High mobility group protein B2 OS=Homo sapiens GN=HMGB2 PE=1 SV=2	0.029	FALSE	0.986	3	1	1	1	209	24	7.81	0	1	0	0.428678	1.346	0	161352	217226	161352	217226	Peak Found	High	1
FALSE	Medium	None	P23497	Nuclear autoantigen Sp-100 OS=Homo sapiens GN=SP100 PE=1 SV=3	0.029	FALSE	0.986	1	1	1	1	879	100.4	8.22	0	1	0	0.428678	1.346	0	161352	217226	161352	217226	Peak Found	High	1
FALSE	Medium	Master Protein	P06703	Protein S100-A6 OS=Homo sapiens GN=S100A6 PE=1 SV=1	0.029	FALSE	0.982	8	1	1	1	90	10.2	5.48	0	1	0	-0.0439433	0.97	0	2.745e+06	2.66169e+06	2.745e+06	2.66169e+06	Peak Found	High	1
FALSE	Medium	None	P62330	ADP-ribosylation factor 6 OS=Homo sapiens GN=ARF6 PE=1 SV=2	0.031	FALSE	0.963	3	1	1	0	175	20.1	8.95	34	1	0	-0.0174171	0.988	0	1620776	1.60123e+06	1620776	1.60123e+06	Not Found	Not Found	2
FALSE	Medium	None	Q8IVW1	ADP-ribosylation factor-like protein 17 OS=Homo sapiens GN=ARL17A PE=2 SV=2	0.031	FALSE	0.963	3	1	1	0	177	19.4	9.82	34	1	0	-0.0174171	0.988	0	1620776	1.60123e+06	1620776	1.60123e+06	Not Found	Not Found	2
FALSE	Medium	Master Protein	Q9H7N4	Splicing factor, arginine/serine-rich 19 OS=Homo sapiens GN=SCAF1 PE=1 SV=3	0.031	FALSE	0.963	1	1	1	1	1312	139.2	9.25	22	1	0	-0.382702	0.767	0	124407	95382.2	124407	95382.2	High	Peak Found	1
FALSE	Medium	None	A0A0G2JMH3	Uncharacterized protein OS=Homo sapiens GN=LOC107984156 PE=4 SV=1	0.031	FALSE	0.963	3	1	1	0	177	19.4	9.82	34	1	0	-0.0174171	0.988	0	1620776	1.60123e+06	1620776	1.60123e+06	Not Found	Not Found	2
FALSE	Medium	Master Protein	O60496	Docking protein 2 OS=Homo sapiens GN=DOK2 PE=1 SV=2	0.031	FALSE	0.962	4	1	1	1	412	45.4	6.02	27	1	0	#VALUE!							Not Found	High	1
FALSE	Medium	Master Protein	P46779	60S ribosomal protein L28 OS=Homo sapiens GN=RPL28 PE=1 SV=3	0.033	FALSE	0.954	5	1	1	1	137	15.7	12.02	0	1	0	-0.100051	0.933	0	172655	161020	172655	161020	High	Peak Found	1

## Sheet: N3
Checked	Protein FDR Confidence: Combined	Master	Accession	Description	Exp. q-value: Combined	Contaminant	Sum PEP Score	Coverage [%]	# Peptides	# PSMs	# Unique Peptides	# AAs	MW [kDa]	calc. pI	Score Mascot: Mascot	# Peptides (by Search Engine): Mascot	# Razor Peptides	Abundance Ratio: (Sample) / (Control)	Abundance Ratio Variability [%]: (Sample) / (Control)	Abundances (Grouped): Control	Abundances (Grouped): Sample	Abundance: F5: Light, Control	Abundance: F5: Heavy, Sample	Found in Sample: [S7] F5: Light, Control	Found in Sample: [S10] F5: Heavy, Sample	# Protein Groups
FALSE	High	Master Protein	P05165	Propionyl-CoA carboxylase alpha chain, mitochondrial OS=Homo sapiens GN=PCCA PE=1 SV=4	0	FALSE	350	63	40	211	40	728	80	7.52	7338	40	0	0.927	9.04	1.1396e+09	1.04753e+09	1.1396e+09	1.04753e+09	High	High	1
FALSE	High	Master Protein	Q09666	Neuroblast differentiation-associated protein AHNAK OS=Homo sapiens GN=AHNAK PE=1 SV=2	0	FALSE	253.059	30	67	95	67	5890	628.7	6.15	2210	67	0	1.246	8.64	4.61592e+07	6.60925e+07	4.61592e+07	6.60925e+07	High	High	1
FALSE	High	Master Protein	Q96RQ3	Methylcrotonoyl-CoA carboxylase subunit alpha, mitochondrial OS=Homo sapiens GN=MCCC1 PE=1 SV=3	0	FALSE	233.619	53	27	106	27	725	80.4	7.78	4299	27	0	2.44	78.32	3.11503e+08	4.38355e+08	3.11503e+08	4.38355e+08	High	High	1
FALSE	High	Master Protein	Q13085	Acetyl-CoA carboxylase 1 OS=Homo sapiens GN=ACACA PE=1 SV=2	0	FALSE	193.747	18	33	77	26	2346	265.4	6.37	2065	33	9	2.298	50.63	1.71239e+08	3.30869e+08	1.71239e+08	3.30869e+08	High	High	1
FALSE	High	Master Protein	P11498	Pyruvate carboxylase, mitochondrial OS=Homo sapiens GN=PC PE=1 SV=2	0	FALSE	148.563	24	22	69	22	1178	129.6	6.84	2678	22	0	1.565	9.57	1.30422e+08	1.96612e+08	1.30422e+08	1.96612e+08	High	High	1
FALSE	High	Master Protein	P35908	Keratin, type II cytoskeletal 2 epidermal OS=Homo sapiens GN=KRT2 PE=1 SV=2	0	FALSE	105.095	58	29	42	24	639	65.4	8	1477	29	6	0.185	4.98	1.89591e+08	1.73164e+06	1.89591e+08	1.73164e+06	High	Peak Found	1
FALSE	High	Master Protein	P04264	Keratin, type II cytoskeletal 1 OS=Homo sapiens GN=KRT1 PE=1 SV=6	0	FALSE	97.275	50	25	44	21	644	66	8.12	1416	25	2	0.089	1.15	1.55882e+08	1.53957e+07	1.55882e+08	1.53957e+07	High	Peak Found	1
FALSE	High	Master Protein	Q14318	Peptidyl-prolyl cis-trans isomerase FKBP8 OS=Homo sapiens GN=FKBP8 PE=1 SV=2	0	FALSE	86.691	33	10	27	10	412	44.5	4.84	1016	10	0	1.072	11.8	3.91338e+07	3.95285e+07	3.91338e+07	3.95285e+07	High	High	1
FALSE	High	Master Protein	O00763	Acetyl-CoA carboxylase 2 OS=Homo sapiens GN=ACACB PE=1 SV=3	0	FALSE	78.378	9	17	33	10	2458	276.4	6.49	764	17	0	1.317	15.49	1.78706e+07	1.81776e+07	1.78706e+07	1.81776e+07	High	High	1
FALSE	High	Master Protein	Q04637	Eukaryotic translation initiation factor 4 gamma 1 OS=Homo sapiens GN=EIF4G1 PE=1 SV=4	0	FALSE	76.972	16	23	36	18	1599	175.4	5.33	670	23	5	1.349	21.85	4.57752e+07	5.16927e+07	4.57752e+07	5.16927e+07	High	High	1
FALSE	High	Master Protein	Q12768	WASH complex subunit 5 OS=Homo sapiens GN=WASHC5 PE=1 SV=1	0	FALSE	55.972	16	16	23	16	1159	134.2	6.98	528	16	0	1.76	13.32	1.30772e+07	2.43121e+07	1.30772e+07	2.43121e+07	High	High	1
FALSE	High	Master Protein	P62241	40S ribosomal protein S8 OS=Homo sapiens GN=RPS8 PE=1 SV=2	0	FALSE	53.833	51	9	21	9	208	24.2	10.32	583	9	0	10.68	63.63	1.13236e+07	5.29552e+07	1.13236e+07	5.29552e+07	High	High	1
FALSE	High	Master Protein	P62979	Ubiquitin-40S ribosomal protein S27a OS=Homo sapiens GN=RPS27A PE=1 SV=2	0	FALSE	52.707	42	5	15	5	156	18	9.64	587	5	0	0.852	3.67	2.50022e+07	2.09707e+07	2.50022e+07	2.09707e+07	High	High	1
FALSE	High	Master Protein	O43396	Thioredoxin-like protein 1 OS=Homo sapiens GN=TXNL1 PE=1 SV=3	0	FALSE	51.684	54	10	18	10	289	32.2	4.96	425	10	0	1.22	6.99	1.3733e+07	1.62836e+07	1.3733e+07	1.62836e+07	High	High	1
FALSE	High	Master Protein	Q01518	Adenylyl cyclase-associated protein 1 OS=Homo sapiens GN=CAP1 PE=1 SV=5	0	FALSE	46.657	27	11	18	11	475	51.9	8.06	478	11	0	0.937	9.3	1.46504e+07	1.41938e+07	1.46504e+07	1.41938e+07	High	High	1
FALSE	High	Master Protein	Q9BVP2	Guanine nucleotide-binding protein-like 3 OS=Homo sapiens GN=GNL3 PE=1 SV=2	0	FALSE	41.5	18	11	16	11	549	62	9.16	421	11	0	0.75	4.49	3.49164e+07	2.49604e+07	3.49164e+07	2.49604e+07	High	High	1
FALSE	High	Master Protein	P60712	SWISS-PROT:P60712 (Bos taurus) Actin, cytoplasmic 1	0	FALSE	39.834	28	9	14	9	375	41.7	5.48	406	9	0	0.94	13.16	2.62395e+07	2.53716e+07	2.62395e+07	2.53716e+07	High	High	1
FALSE	High	Master Protein Candidate	P63261	Actin, cytoplasmic 2 OS=Homo sapiens GN=ACTG1 PE=1 SV=1	0	FALSE	39.834	28	9	14	9	375	41.8	5.48	406	9	0	0.94	13.16	2.62395e+07	2.53716e+07	2.62395e+07	2.53716e+07	High	High	1
FALSE	High	Master Protein	P16403	Histone H1.2 OS=Homo sapiens GN=HIST1H1C PE=1 SV=2	0	FALSE	39.527	23	7	15	1	213	21.4	10.93	483	7	0	0.722	0	950883	686762	950883	686762	High	High	1
FALSE	High	Master Protein	P16401	Histone H1.5 OS=Homo sapiens GN=HIST1H1B PE=1 SV=3	0	FALSE	38.349	23	8	19	8	226	22.6	10.92	403	8	0	0.737	5.54	9.72817e+07	6.8833e+07	9.72817e+07	6.8833e+07	High	High	1
FALSE	High	Master Protein	P16402	Histone H1.3 OS=Homo sapiens GN=HIST1H1D PE=1 SV=2	0	FALSE	37.097	19	7	14	1	221	22.3	11.02	468	7	6	0.737	0.9	1.06663e+08	7.77238e+07	1.06663e+08	7.77238e+07	High	Peak Found	1
FALSE	High	None	P10412	Histone H1.4 OS=Homo sapiens GN=HIST1H1E PE=1 SV=2	0	FALSE	36.065	16	6	13	0	219	21.9	11.03	441	6	0	0.735	0.76	1.06468e+08	7.75671e+07	1.06468e+08	7.75671e+07	Not Found	Not Found	2
FALSE	High	Master Protein	Q709C8	Vacuolar protein sorting-associated protein 13C OS=Homo sapiens GN=VPS13C PE=1 SV=1	0	FALSE	33.791	4	12	14	12	3753	422.1	6.83	259	12	0	1.739	40.4	3.76052e+06	4.5813e+06	3.76052e+06	4.5813e+06	High	High	1
FALSE	High	Master Protein	P19338	Nucleolin OS=Homo sapiens GN=NCL PE=1 SV=3	0	FALSE	33.264	16	10	13	10	710	76.6	4.7	320	10	0	1.005	3.66	6.92802e+06	7.21802e+06	6.92802e+06	7.21802e+06	High	High	1
FALSE	High	Master Protein	P18583	Protein SON OS=Homo sapiens GN=SON PE=1 SV=4	0	FALSE	31.62	4	7	11	7	2426	263.7	5.64	246	7	0	1.13	9.13	6.26827e+06	7.12805e+06	6.26827e+06	7.12805e+06	High	High	1
FALSE	High	Master Protein	P62750	60S ribosomal protein L23a OS=Homo sapiens GN=RPL23A PE=1 SV=1	0	FALSE	31.073	40	9	15	9	156	17.7	10.45	243	9	0	2.916	38.03	2.08503e+07	5.79526e+07	2.08503e+07	5.79526e+07	High	High	1
FALSE	High	Master Protein	P68104	Elongation factor 1-alpha 1 OS=Homo sapiens GN=EEF1A1 PE=1 SV=1	0	FALSE	30.787	17	8	14	8	462	50.1	9.01	269	8	0	1.258	10.25	1.75729e+07	2.2233e+07	1.75729e+07	2.2233e+07	High	High	1
FALSE	High	Master Protein Candidate	Q5VTE0	Putative elongation factor 1-alpha-like 3 OS=Homo sapiens GN=EEF1A1P5 PE=5 SV=1	0	FALSE	30.787	17	8	14	8	462	50.2	9.07	269	8	0	1.258	10.25	1.75729e+07	2.2233e+07	1.75729e+07	2.2233e+07	High	High	1
FALSE	High	Master Protein Candidate	ENSEMBL:ENSBTAP00000016242	(Bos taurus) similar to alpha-tubulin I isoform 1	0	FALSE	29.031	24	9	12	9	451	50.1	5.06	326	9	0	1.178	14.68	4.89149e+06	2.0442e+07	4.89149e+06	2.0442e+07	High	High	1
FALSE	High	Master Protein	P68363	Tubulin alpha-1B chain OS=Homo sapiens GN=TUBA1B PE=1 SV=1	0	FALSE	29.031	24	9	12	9	451	50.1	5.06	326	9	0	1.178	14.68	4.89149e+06	2.0442e+07	4.89149e+06	2.0442e+07	High	High	1
FALSE	High	Master Protein	P08238	Heat shock protein HSP 90-beta OS=Homo sapiens GN=HSP90AB1 PE=1 SV=4	0	FALSE	28.7	12	8	11	4	724	83.2	5.03	270	8	4	1.076	14.64	6.773e+06	7.2462e+06	6.773e+06	7.2462e+06	High	High	1
FALSE	High	Master Protein Candidate	H7BZ11	RPL36A-HNRNPH2 readthrough OS=Homo sapiens GN=RPL36A-HNRNPH2 PE=3 SV=2	0	FALSE	27.707	33	5	12	5	118	13.8	10.49	303	5	0	2.41	65.11	6.18927e+07	1.22202e+08	6.18927e+07	1.22202e+08	High	High	1
FALSE	High	Master Protein	P83881	60S ribosomal protein L36a OS=Homo sapiens GN=RPL36A PE=1 SV=2	0	FALSE	27.707	37	5	12	5	106	12.4	10.58	303	5	0	2.41	65.11	6.18927e+07	1.22202e+08	6.18927e+07	1.22202e+08	High	High	1
FALSE	High	Master Protein	Q92667	A-kinase anchor protein 1, mitochondrial OS=Homo sapiens GN=AKAP1 PE=1 SV=1	0	FALSE	26.677	13	8	14	8	903	97.3	4.94	239	8	0	0.97	15.94	3.53259e+06	3.59694e+06	3.53259e+06	3.59694e+06	High	High	1
FALSE	High	None	Q9BQE3	Tubulin alpha-1C chain OS=Homo sapiens GN=TUBA1C PE=1 SV=1	0	FALSE	26.587	21	8	11	8	449	49.9	5.1	308	8	0	1.178	14.68	4.89149e+06	2.0442e+07	4.89149e+06	2.0442e+07	High	High	1
FALSE	High	Master Protein	P62805	Histone H4 OS=Homo sapiens GN=HIST1H4A PE=1 SV=2	0	FALSE	26.423	50	5	15	5	103	11.4	11.36	346	5	0	0.937	9.8	8.83252e+07	7.89264e+07	8.83252e+07	7.89264e+07	High	High	1
FALSE	High	None	Q969Q0	60S ribosomal protein L36a-like OS=Homo sapiens GN=RPL36AL PE=1 SV=3	0	FALSE	26.415	29	4	11	4	106	12.5	10.65	302	4	0	2.144	71.37	5.72319e+07	1.10972e+08	5.72319e+07	1.10972e+08	High	High	1
FALSE	High	Master Protein	P05166	Propionyl-CoA carboxylase beta chain, mitochondrial OS=Homo sapiens GN=PCCB PE=1 SV=3	0	FALSE	25.774	12	5	8	5	539	58.2	7.64	312	5	0	0.936	4.11	5.88539e+06	5.53505e+06	5.88539e+06	5.53505e+06	High	High	1
FALSE	High	Master Protein Candidate	P20671	Histone H2A type 1-D OS=Homo sapiens GN=HIST1H2AD PE=1 SV=2	0	FALSE	25.248	27	3	9	1	130	14.1	10.9	287	3	0	0.776	0	27481568	2.13273e+07	27481568	2.13273e+07	High	High	1
FALSE	High	Master Protein Candidate	Q96KK5	Histone H2A type 1-H OS=Homo sapiens GN=HIST1H2AH PE=1 SV=3	0	FALSE	25.248	27	3	9	1	128	13.9	10.89	287	3	0	0.776	0	27481568	2.13273e+07	27481568	2.13273e+07	High	High	1
FALSE	High	Master Protein Candidate	P0C0S8	Histone H2A type 1 OS=Homo sapiens GN=HIST1H2AG PE=1 SV=2	0	FALSE	25.248	27	3	9	1	130	14.1	10.9	287	3	0	0.776	0	27481568	2.13273e+07	27481568	2.13273e+07	High	High	1
FALSE	High	Master Protein	Q16777	Histone H2A type 2-C OS=Homo sapiens GN=HIST2H2AC PE=1 SV=4	0	FALSE	25.248	27	3	9	1	129	14	10.9	287	3	0	0.776	0	27481568	2.13273e+07	27481568	2.13273e+07	High	High	1
FALSE	High	Master Protein Candidate	P04908	Histone H2A type 1-B/E OS=Homo sapiens GN=HIST1H2AB PE=1 SV=2	0	FALSE	25.248	27	3	9	1	130	14.1	11.05	287	3	0	0.776	0	27481568	2.13273e+07	27481568	2.13273e+07	High	High	1
FALSE	High	Master Protein Candidate	Q93077	Histone H2A type 1-C OS=Homo sapiens GN=HIST1H2AC PE=1 SV=3	0	FALSE	25.248	27	3	9	1	130	14.1	11.05	287	3	0	0.776	0	27481568	2.13273e+07	27481568	2.13273e+07	High	High	1
FALSE	High	Master Protein Candidate	Q99878	Histone H2A type 1-J OS=Homo sapiens GN=HIST1H2AJ PE=1 SV=3	0	FALSE	25.248	27	3	9	1	128	13.9	10.89	287	3	0	0.776	0	27481568	2.13273e+07	27481568	2.13273e+07	High	High	1
FALSE	High	Master Protein Candidate	Q9BTM1	Histone H2A.J OS=Homo sapiens GN=H2AFJ PE=1 SV=1	0	FALSE	25.248	27	3	9	1	129	14	10.9	287	3	0	0.776	0	27481568	2.13273e+07	27481568	2.13273e+07	High	High	1
FALSE	High	Master Protein Candidate	Q6FI13	Histone H2A type 2-A OS=Homo sapiens GN=HIST2H2AA3 PE=1 SV=3	0	FALSE	25.248	27	3	9	1	130	14.1	10.9	287	3	0	0.776	0	27481568	2.13273e+07	27481568	2.13273e+07	High	High	1
FALSE	High	Master Protein Candidate	Q7L7L0	Histone H2A type 3 OS=Homo sapiens GN=HIST3H2A PE=1 SV=3	0	FALSE	25.248	27	3	9	1	130	14.1	11.05	287	3	0	0.776	0	27481568	2.13273e+07	27481568	2.13273e+07	High	High	1
FALSE	High	Master Protein	P61081	NEDD8-conjugating enzyme Ubc12 OS=Homo sapiens GN=UBE2M PE=1 SV=1	0	FALSE	25.082	36	6	15	6	183	20.9	7.69	380	6	0	1.404	14.69	2.23965e+07	3.14426e+07	2.23965e+07	3.14426e+07	High	High	1
FALSE	High	Master Protein	Q14684	Ribosomal RNA processing protein 1 homolog B OS=Homo sapiens GN=RRP1B PE=1 SV=3	0	FALSE	24.89	14	5	7	5	758	84.4	9.76	175	5	0	1.398	30.37	2.18389e+06	5.2097e+06	2.18389e+06	5.2097e+06	High	High	1
FALSE	High	Master Protein	P07900	Heat shock protein HSP 90-alpha OS=Homo sapiens GN=HSP90AA1 PE=1 SV=5	0	FALSE	24.279	8	5	8	2	732	84.6	5.02	229	5	0	0.796	39.27	860819	809618	860819	809618	High	High	1
FALSE	High	Master Protein	Q9NS69	Mitochondrial import receptor subunit TOM22 homolog OS=Homo sapiens GN=TOMM22 PE=1 SV=3	0	FALSE	24.075	45	4	6	4	142	15.5	4.34	396	4	0	1.021	9.43	8.54171e+06	8.59587e+06	8.54171e+06	8.59587e+06	High	High	1
FALSE	High	Master Protein Candidate	P62807	Histone H2B type 1-C/E/F/G/I OS=Homo sapiens GN=HIST1H2BC PE=1 SV=4	0	FALSE	23.735	33	5	13	2	126	13.9	10.32	415	5	0	1.021	8.78	5.04981e+07	5.27038e+07	5.04981e+07	5.27038e+07	High	High	1
FALSE	High	Master Protein Candidate	P58876	Histone H2B type 1-D OS=Homo sapiens GN=HIST1H2BD PE=1 SV=2	0	FALSE	23.735	33	5	13	2	126	13.9	10.32	415	5	0	1.021	8.78	5.04981e+07	5.27038e+07	5.04981e+07	5.27038e+07	High	High	1
FALSE	High	Master Protein Candidate	O60814	Histone H2B type 1-K OS=Homo sapiens GN=HIST1H2BK PE=1 SV=3	0	FALSE	23.735	33	5	13	2	126	13.9	10.32	415	5	0	1.021	8.78	5.04981e+07	5.27038e+07	5.04981e+07	5.27038e+07	High	High	1
FALSE	High	Master Protein	Q5QNW6	Histone H2B type 2-F OS=Homo sapiens GN=HIST2H2BF PE=1 SV=3	0	FALSE	23.735	33	5	13	2	126	13.9	10.32	415	5	4	1.021	8.78	5.04981e+07	5.27038e+07	5.04981e+07	5.27038e+07	High	High	1
FALSE	High	Master Protein Candidate	Q93079	Histone H2B type 1-H OS=Homo sapiens GN=HIST1H2BH PE=1 SV=3	0	FALSE	23.735	33	5	13	2	126	13.9	10.32	415	5	0	1.021	8.78	5.04981e+07	5.27038e+07	5.04981e+07	5.27038e+07	High	High	1
FALSE	High	Master Protein Candidate	Q99879	Histone H2B type 1-M OS=Homo sapiens GN=HIST1H2BM PE=1 SV=3	0	FALSE	23.735	33	5	13	2	126	14	10.32	415	5	0	1.021	8.78	5.04981e+07	5.27038e+07	5.04981e+07	5.27038e+07	High	High	1
FALSE	High	Master Protein Candidate	Q99877	Histone H2B type 1-N OS=Homo sapiens GN=HIST1H2BN PE=1 SV=3	0	FALSE	23.735	33	5	13	2	126	13.9	10.32	415	5	0	1.021	8.78	5.04981e+07	5.27038e+07	5.04981e+07	5.27038e+07	High	High	1
FALSE	High	Master Protein Candidate	Q99880	Histone H2B type 1-L OS=Homo sapiens GN=HIST1H2BL PE=1 SV=3	0	FALSE	23.735	33	5	13	2	126	13.9	10.32	415	5	0	1.021	8.78	5.04981e+07	5.27038e+07	5.04981e+07	5.27038e+07	High	High	1
FALSE	High	Master Protein Candidate	P57053	Histone H2B type F-S OS=Homo sapiens GN=H2BFS PE=1 SV=2	0	FALSE	23.735	33	5	13	2	126	13.9	10.37	415	5	0	1.021	8.78	5.04981e+07	5.27038e+07	5.04981e+07	5.27038e+07	High	High	1
FALSE	High	None	Q05639	Elongation factor 1-alpha 2 OS=Homo sapiens GN=EEF1A2 PE=1 SV=1	0	FALSE	23.425	13	6	11	6	463	50.4	9.03	193	6	0	1.277	10.1	1.46417e+07	1.87716e+07	1.46417e+07	1.87716e+07	High	High	1
FALSE	High	Master Protein	P49327	Fatty acid synthase OS=Homo sapiens GN=FASN PE=1 SV=3	0	FALSE	23.333	5	10	11	10	2511	273.3	6.44	222	10	0	1.561	3.41	1.88241e+07	3.66545e+06	1.88241e+07	3.66545e+06	High	High	1
FALSE	High	Master Protein Candidate	P33778	Histone H2B type 1-B OS=Homo sapiens GN=HIST1H2BB PE=1 SV=2	0	FALSE	23.078	32	4	12	1	126	13.9	10.32	374	4	0	1.065	0	1550481	1.651e+06	1550481	1.651e+06	High	High	1
FALSE	High	Master Protein Candidate	P23527	Histone H2B type 1-O OS=Homo sapiens GN=HIST1H2BO PE=1 SV=3	0	FALSE	23.078	32	4	12	1	126	13.9	10.32	374	4	0	1.065	0	1550481	1.651e+06	1550481	1.651e+06	High	High	1
FALSE	High	Master Protein	Q16778	Histone H2B type 2-E OS=Homo sapiens GN=HIST2H2BE PE=1 SV=3	0	FALSE	23.078	32	4	12	1	126	13.9	10.32	374	4	0	1.065	0	1550481	1.651e+06	1550481	1.651e+06	High	High	1
FALSE	High	Master Protein Candidate	P06899	Histone H2B type 1-J OS=Homo sapiens GN=HIST1H2BJ PE=1 SV=3	0	FALSE	23.078	32	4	12	1	126	13.9	10.32	374	4	0	1.065	0	1550481	1.651e+06	1550481	1.651e+06	High	High	1
FALSE	High	Master Protein	P07437	Tubulin beta chain OS=Homo sapiens GN=TUBB PE=1 SV=2	0	FALSE	22.384	16	6	8	6	444	49.6	4.89	248	6	0	1.222	6.59	2.64651e+06	3.52138e+06	2.64651e+06	3.52138e+06	High	High	1
FALSE	High	Master Protein	P07305	Histone H1.0 OS=Homo sapiens GN=H1F0 PE=1 SV=3	0	FALSE	22.127	21	4	8	4	194	20.9	10.84	268	4	0	0.801	2.63	5.85239e+07	4.47262e+07	5.85239e+07	4.47262e+07	High	High	1
FALSE	High	None	Q8N257	Histone H2B type 3-B OS=Homo sapiens GN=HIST3H2BB PE=1 SV=3	0	FALSE	22.055	26	3	11	1	126	13.9	10.32	365	3	0	1.065	0	1550481	1.651e+06	1550481	1.651e+06	High	High	1
FALSE	High	Master Protein	P06748	Nucleophosmin OS=Homo sapiens GN=NPM1 PE=1 SV=2	0	FALSE	21.925	31	5	8	5	294	32.6	4.78	204	5	0	0.906	0.7	4.10597e+06	3.46688e+06	4.10597e+06	3.46688e+06	High	High	1
FALSE	High	None	P68032	Actin, alpha cardiac muscle 1 OS=Homo sapiens GN=ACTC1 PE=1 SV=1	0	FALSE	21.834	16	5	8	5	377	42	5.39	271	5	0	0.978	5.53	1.24794e+07	1.22383e+07	1.24794e+07	1.22383e+07	High	High	1
FALSE	High	None	P62736	Actin, aortic smooth muscle OS=Homo sapiens GN=ACTA2 PE=1 SV=1	0	FALSE	21.834	16	5	8	5	377	42	5.39	271	5	0	0.978	5.53	1.24794e+07	1.22383e+07	1.24794e+07	1.22383e+07	High	High	1
FALSE	High	None	P68133	Actin, alpha skeletal muscle OS=Homo sapiens GN=ACTA1 PE=1 SV=1	0	FALSE	21.834	16	5	8	5	377	42	5.39	271	5	0	0.978	5.53	1.24794e+07	1.22383e+07	1.24794e+07	1.22383e+07	High	High	1
FALSE	High	None	P63267	Actin, gamma-enteric smooth muscle OS=Homo sapiens GN=ACTG2 PE=1 SV=1	0	FALSE	21.834	16	5	8	5	376	41.9	5.48	271	5	0	0.978	5.53	1.24794e+07	1.22383e+07	1.24794e+07	1.22383e+07	High	High	1
FALSE	High	Master Protein	P04259	Keratin, type II cytoskeletal 6B OS=Homo sapiens GN=KRT6B PE=1 SV=5	0	FALSE	21.686	18	9	11	1	564	60	8	336	9	0	0.316	0	382206	120661	382206	120661	High	Peak Found	1
FALSE	High	Master Protein	Q00839	Heterogeneous nuclear ribonucleoprotein U OS=Homo sapiens GN=HNRNPU PE=1 SV=6	0	FALSE	20.978	11	7	9	7	825	90.5	6	157	7	0	1.074	8.86	3.69443e+06	3.86967e+06	3.69443e+06	3.86967e+06	High	High	1
FALSE	High	Master Protein	Q13428	Treacle protein OS=Homo sapiens GN=TCOF1 PE=1 SV=3	0	FALSE	20.886	6	6	8	6	1488	152	9.04	231	6	0	0.906	16.28	2.95021e+06	2.60114e+06	2.95021e+06	2.60114e+06	High	High	1
FALSE	High	Master Protein	P25705	ATP synthase subunit alpha, mitochondrial OS=Homo sapiens GN=ATP5A1 PE=1 SV=1	0	FALSE	20.813	14	6	8	6	553	59.7	9.13	261	6	0	1.14	10.01	2.32061e+06	2.35909e+06	2.32061e+06	2.35909e+06	High	High	1
FALSE	High	Master Protein	Q9Y383	Putative RNA-binding protein Luc7-like 2 OS=Homo sapiens GN=LUC7L2 PE=1 SV=2	0	FALSE	20.102	19	6	9	4	392	46.5	10.01	232	6	2	1.129	1.97	5.86128e+06	6.26986e+06	5.86128e+06	6.26986e+06	High	High	1
FALSE	High	Master Protein	Q02878	60S ribosomal protein L6 OS=Homo sapiens GN=RPL6 PE=1 SV=3	0	FALSE	19.786	18	5	11	5	288	32.7	10.58	215	5	0	2.402	18.08	4.19395e+07	9.13165e+07	4.19395e+07	9.13165e+07	High	High	1
FALSE	High	None	Q71U36	Tubulin alpha-1A chain OS=Homo sapiens GN=TUBA1A PE=1 SV=1	0	FALSE	19.694	18	7	9	7	451	50.1	5.06	224	7	0	1.178	14.68	4.89149e+06	5.79251e+06	4.89149e+06	5.79251e+06	High	High	1
FALSE	High	Master Protein	P00918	Carbonic anhydrase 2 OS=Homo sapiens GN=CA2 PE=1 SV=2	0	FALSE	18.798	32	6	8	6	260	29.2	7.4	199	6	0	1.015	4.88	4.01729e+06	2.69402e+07	4.01729e+06	2.69402e+07	High	High	1
FALSE	High	Master Protein	O14617	AP-3 complex subunit delta-1 OS=Homo sapiens GN=AP3D1 PE=1 SV=1	0	FALSE	18.167	7	6	6	6	1153	130.1	8.48	186	6	0	1.464	2.29	3.11213e+06	4.67835e+06	3.11213e+06	4.67835e+06	High	High	1
FALSE	High	None	A5A3E0	POTE ankyrin domain family member F OS=Homo sapiens GN=POTEF PE=1 SV=2	0	FALSE	17.4	4	3	5	3	1075	121.4	6.2	288	3	0	1.015	5.47	1.144e+07	11173400	1.144e+07	11173400	High	High	1
FALSE	High	None	Q6S8J3	POTE ankyrin domain family member E OS=Homo sapiens GN=POTEE PE=2 SV=3	0	FALSE	17.4	4	3	5	3	1075	121.3	6.2	288	3	0	1.015	5.47	1.144e+07	11173400	1.144e+07	11173400	High	High	1
FALSE	High	Master Protein	P30414	NK-tumor recognition protein OS=Homo sapiens GN=NKTR PE=1 SV=2	0	FALSE	16.395	2	2	5	2	1462	165.6	9.99	214	2	0	0.909	2.27	1.53817e+07	1.28234e+07	1.53817e+07	1.28234e+07	High	High	1
FALSE	High	None	P68366	Tubulin alpha-4A chain OS=Homo sapiens GN=TUBA4A PE=1 SV=1	0	FALSE	16.055	16	6	7	6	448	49.9	5.06	157	6	0	1.184	16.35	2.36609e+06	1.7455e+07	2.36609e+06	1.7455e+07	High	High	1
FALSE	High	Master Protein	E9PAV3	Nascent polypeptide-associated complex subunit alpha, muscle-specific form OS=Homo sapiens GN=NACA PE=1 SV=1	0	FALSE	15.846	2	3	5	3	2078	205.3	9.58	204	3	0	1.185	1.4	1.2917e+07	1.55339e+07	1.2917e+07	1.55339e+07	High	High	1
FALSE	High	Master Protein	P67809	Nuclease-sensitive element-binding protein 1 OS=Homo sapiens GN=YBX1 PE=1 SV=3	0	FALSE	15.756	27	4	5	4	324	35.9	9.88	147	4	0	0.808	9.88	1.42236e+06	1.07029e+06	1.42236e+06	1.07029e+06	High	High	1
FALSE	High	None	Q9BYX7	Putative beta-actin-like protein 3 OS=Homo sapiens GN=POTEKP PE=5 SV=1	0	FALSE	15.127	8	2	4	2	375	42	6.33	262	2	0	0.943	14.47	5.26782e+06	4909310	5.26782e+06	4909310	High	High	1
FALSE	High	Master Protein	O43432	Eukaryotic translation initiation factor 4 gamma 3 OS=Homo sapiens GN=EIF4G3 PE=1 SV=2	0	FALSE	14.993	4	6	8	1	1585	176.5	5.38	230	6	0	18.795	0	194882	3.66277e+06	194882	3.66277e+06	High	High	1
FALSE	High	None	Q9BVA1	Tubulin beta-2B chain OS=Homo sapiens GN=TUBB2B PE=1 SV=1	0	FALSE	14.823	13	5	6	5	445	49.9	4.89	184	5	0	1.218	8.97	2.20734e+06	2.98306e+06	2.20734e+06	2.98306e+06	High	High	1
FALSE	High	None	P68371	Tubulin beta-4B chain OS=Homo sapiens GN=TUBB4B PE=1 SV=1	0	FALSE	14.823	13	5	6	5	445	49.8	4.89	184	5	0	1.218	8.97	2.20734e+06	2.98306e+06	2.20734e+06	2.98306e+06	High	High	1
FALSE	High	None	Q13885	Tubulin beta-2A chain OS=Homo sapiens GN=TUBB2A PE=1 SV=1	0	FALSE	14.823	13	5	6	5	445	49.9	4.89	184	5	0	1.218	8.97	2.20734e+06	2.98306e+06	2.20734e+06	2.98306e+06	High	High	1
FALSE	High	Master Protein	Q9NX58	Cell growth-regulating nucleolar protein OS=Homo sapiens GN=LYAR PE=1 SV=2	0	FALSE	14.736	15	4	5	4	379	43.6	9.54	102	4	0	0.828	19.52	1.99981e+06	1.26842e+06	1.99981e+06	1.26842e+06	High	High	1
FALSE	High	Master Protein	P07195	L-lactate dehydrogenase B chain OS=Homo sapiens GN=LDHB PE=1 SV=2	0	FALSE	14.679	16	4	5	3	334	36.6	6.05	197	4	0	0.973	3.36	1.00076e+06	737458	1.00076e+06	737458	High	High	1
FALSE	High	Master Protein	P62826	GTP-binding nuclear protein Ran OS=Homo sapiens GN=RAN PE=1 SV=3	0	FALSE	13.773	21	4	6	4	216	24.4	7.49	154	4	0	1.32	17.78	5.84473e+06	7.67471e+06	5.84473e+06	7.67471e+06	High	High	1
FALSE	High	Master Protein	Q07020	60S ribosomal protein L18 OS=Homo sapiens GN=RPL18 PE=1 SV=2	0	FALSE	13.646	13	2	4	2	188	21.6	11.72	243	2	0	1.366	0	1580071	2.15793e+06	1580071	2.15793e+06	High	High	1
FALSE	High	Master Protein	O15145	Actin-related protein 2/3 complex subunit 3 OS=Homo sapiens GN=ARPC3 PE=1 SV=3	0	FALSE	13.645	20	4	7	4	178	20.5	8.59	134	4	0	1.096	2.41	4.69118e+06	5.19671e+06	4.69118e+06	5.19671e+06	High	High	1
FALSE	High	None	Q58FF8	Putative heat shock protein HSP 90-beta 2 OS=Homo sapiens GN=HSP90AB2P PE=1 SV=2	0	FALSE	13.106	8	3	5	1	381	44.3	4.84	130	3	0	1.205	13.48	3.34245e+06	3.87423e+06	3.34245e+06	3.87423e+06	Peak Found	High	1
FALSE	High	Master Protein	P07737	Profilin-1 OS=Homo sapiens GN=PFN1 PE=1 SV=2	0	FALSE	13.084	21	2	5	2	140	15	8.27	145	2	0	0.904	1.64	2.85128e+06	2.58265e+06	2.85128e+06	2.58265e+06	High	High	1
FALSE	High	None	P62987	Ubiquitin-60S ribosomal protein L40 OS=Homo sapiens GN=UBA52 PE=1 SV=2	0	FALSE	12.606	27	3	5	3	128	14.7	9.83	120	3	0	0.856	1.17	2.23871e+06	1.95599e+06	2.23871e+06	1.95599e+06	High	High	1
FALSE	High	None	P0CG48	Polyubiquitin-C OS=Homo sapiens GN=UBC PE=1 SV=3	0	FALSE	12.606	45	3	5	3	685	77	7.66	120	3	0	0.856	1.17	2.23871e+06	1.95599e+06	2.23871e+06	1.95599e+06	High	High	1
FALSE	High	None	P0CG47	Polyubiquitin-B OS=Homo sapiens GN=UBB PE=1 SV=1	0	FALSE	12.606	45	3	5	3	229	25.7	7.43	120	3	0	0.856	1.17	2.23871e+06	1.95599e+06	2.23871e+06	1.95599e+06	High	High	1
FALSE	High	Master Protein	P13796	Plastin-2 OS=Homo sapiens GN=LCP1 PE=1 SV=6	0	FALSE	12.439	10	5	5	5	627	70.2	5.43	145	5	0	1.567	28.54	1.30229e+06	1.86138e+06	1.30229e+06	1.86138e+06	High	High	1
FALSE	High	None	Q9NY65	Tubulin alpha-8 chain OS=Homo sapiens GN=TUBA8 PE=1 SV=1	0	FALSE	12.381	12	4	5	4	449	50.1	5.06	134	4	0	1.299	6.31	1.75541e+06	1.68212e+07	1.75541e+06	1.68212e+07	High	High	1
FALSE	High	Master Protein	P61604	10 kDa heat shock protein, mitochondrial OS=Homo sapiens GN=HSPE1 PE=1 SV=2	0	FALSE	11.874	40	4	6	4	102	10.9	8.92	153	4	0	0.957	4.63	6.58876e+06	6.59326e+06	6.58876e+06	6.59326e+06	High	High	1
FALSE	High	None	Q14568	Heat shock protein HSP 90-alpha A2 OS=Homo sapiens GN=HSP90AA2P PE=1 SV=2	0	FALSE	11.389	6	2	4	0	343	39.3	4.65	115	2	0	1.13	9.57	2.69303e+06	3020303	2.69303e+06	3020303	Not Found	Not Found	2
FALSE	High	Master Protein	P37802	Transgelin-2 OS=Homo sapiens GN=TAGLN2 PE=1 SV=3	0	FALSE	11.375	27	5	6	5	199	22.4	8.25	97	5	0	0.971	13.97	2.23652e+06	2.10242e+06	2.23652e+06	2.10242e+06	High	High	1
FALSE	High	Master Protein	Q7Z434	Mitochondrial antiviral-signaling protein OS=Homo sapiens GN=MAVS PE=1 SV=2	0	FALSE	11.371	12	3	3	3	540	56.5	5.52	102	3	0	0.871	2.35	1.44514e+06	1.34159e+06	1.44514e+06	1.34159e+06	High	High	1
FALSE	High	Master Protein	P00338	L-lactate dehydrogenase A chain OS=Homo sapiens GN=LDHA PE=1 SV=2	0	FALSE	11.358	12	4	6	3	332	36.7	8.27	125	4	1	1.08	8.71	2.47841e+06	2.69272e+06	2.47841e+06	2.69272e+06	High	High	1
FALSE	High	Master Protein	P04406	Glyceraldehyde-3-phosphate dehydrogenase OS=Homo sapiens GN=GAPDH PE=1 SV=3	0	FALSE	11.274	13	3	3	3	335	36	8.46	92	3	0	0.939	17.65	1.5805e+06	1.55207e+06	1.5805e+06	1.55207e+06	High	High	1
FALSE	High	Master Protein Candidate	P0C0S5	Histone H2A.Z OS=Homo sapiens GN=H2AFZ PE=1 SV=2	0	FALSE	11.237	20	3	7	1	128	13.5	10.58	103	3	0	0.944	9.54	5.75871e+07	4.89412e+07	5.75871e+07	4.89412e+07	High	High	1
FALSE	High	Master Protein	Q71UI9	Histone H2A.V OS=Homo sapiens GN=H2AFV PE=1 SV=3	0	FALSE	11.237	20	3	7	1	128	13.5	10.58	103	3	2	0.944	9.54	5.75871e+07	4.89412e+07	5.75871e+07	4.89412e+07	High	High	1
FALSE	High	Master Protein	O75367	Core histone macro-H2A.1 OS=Homo sapiens GN=H2AFY PE=1 SV=4	0	FALSE	11.206	17	4	5	4	372	39.6	9.79	136	4	0	0.909	6.45	2.15045e+06	1.88849e+06	2.15045e+06	1.88849e+06	High	High	1
FALSE	High	Master Protein	Q9HB58	Sp110 nuclear body protein OS=Homo sapiens GN=SP110 PE=1 SV=5	0	FALSE	11.003	5	3	5	3	689	78.3	8.87	103	3	0	2.042	1.75	3.15064e+06	6.28891e+06	3.15064e+06	6.28891e+06	High	High	1
FALSE	High	None	Q562R1	Beta-actin-like protein 2 OS=Homo sapiens GN=ACTBL2 PE=1 SV=2	0	FALSE	11.001	9	3	4	3	376	42	5.59	194	3	0	0.94	15.69	2.88199e+06	2.77866e+06	2.88199e+06	2.77866e+06	High	High	1
FALSE	High	None	P22492	Histone H1t OS=Homo sapiens GN=HIST1H1T PE=2 SV=4	0	FALSE	10.812	6	2	4	0	207	22	11.71	158	2	0	0.726	0.68	5.48027e+07	3.94945e+07	5.48027e+07	3.94945e+07	Not Found	Not Found	2
FALSE	High	None	Q02539	Histone H1.1 OS=Homo sapiens GN=HIST1H1A PE=1 SV=3	0	FALSE	10.812	6	2	4	0	215	21.8	10.99	158	2	0	0.726	0.68	5.48027e+07	3.94945e+07	5.48027e+07	3.94945e+07	Not Found	Not Found	2
FALSE	High	Master Protein	P61247	40S ribosomal protein S3a OS=Homo sapiens GN=RPS3A PE=1 SV=2	0	FALSE	10.754	9	3	6	3	264	29.9	9.73	109	3	0	1.14	4.15	1.77037e+06	2.11797e+06	1.77037e+06	2.11797e+06	High	High	1
FALSE	High	Master Protein	P04075	Fructose-bisphosphate aldolase A OS=Homo sapiens GN=ALDOA PE=1 SV=2	0	FALSE	10.7	12	3	4	3	364	39.4	8.09	95	3	0	1.085	13.2	843683	931908	843683	931908	High	High	1
FALSE	High	Master Protein	P08670	Vimentin OS=Homo sapiens GN=VIM PE=1 SV=4	0	FALSE	10.519	12	5	5	5	466	53.6	5.12	64	5	0	1.885	4.37	1.70478e+06	3.71707e+06	1.70478e+06	3.71707e+06	High	Peak Found	1
FALSE	High	Master Protein	Q99848	Probable rRNA-processing protein EBP2 OS=Homo sapiens GN=EBNA1BP2 PE=1 SV=2	0	FALSE	10.48	13	4	5	4	306	34.8	10.1	99	4	0	0.59	19.8	9.97401e+06	4.55104e+06	9.97401e+06	4.55104e+06	High	High	1
FALSE	High	Master Protein	P47914	60S ribosomal protein L29 OS=Homo sapiens GN=RPL29 PE=1 SV=2	0	FALSE	10.478	21	3	5	3	159	17.7	11.66	87	3	0	1.011	87.08	5.85072e+07	4.17426e+07	5.85072e+07	4.17426e+07	High	High	1
FALSE	High	Master Protein	P62424	60S ribosomal protein L7a OS=Homo sapiens GN=RPL7A PE=1 SV=2	0	FALSE	10.398	11	3	5	3	266	30	10.61	73	3	0	1.34	1.13	1681536	2.3371e+06	1681536	2.3371e+06	High	High	1
FALSE	High	Master Protein	Q16891	MICOS complex subunit MIC60 OS=Homo sapiens GN=IMMT PE=1 SV=1	0	FALSE	10.315	9	5	5	5	758	83.6	6.48	120	5	0	1.363	5.53	1.87852e+06	2.58596e+06	1.87852e+06	2.58596e+06	High	High	1
FALSE	High	Master Protein	P61978	Heterogeneous nuclear ribonucleoprotein K OS=Homo sapiens GN=HNRNPK PE=1 SV=1	0	FALSE	10.158	12	4	5	4	463	50.9	5.54	163	4	0	1.087	10.55	1.78891e+06	1.87205e+06	1.78891e+06	1.87205e+06	High	High	1
FALSE	High	None	Q13748	Tubulin alpha-3C/D chain OS=Homo sapiens GN=TUBA3C PE=1 SV=3	0	FALSE	10.081	12	5	6	5	450	49.9	5.1	91	5	0	1.151	14.52	3.70457e+06	4.34566e+06	3.70457e+06	4.34566e+06	High	High	1
FALSE	High	Master Protein	P61204	ADP-ribosylation factor 3 OS=Homo sapiens GN=ARF3 PE=1 SV=2	0	FALSE	10.022	20	3	4	2	181	20.6	7.43	125	3	0	1.167	10.53	2318910	2.72431e+06	2318910	2.72431e+06	High	High	1
FALSE	High	Master Protein Candidate	P84077	ADP-ribosylation factor 1 OS=Homo sapiens GN=ARF1 PE=1 SV=2	0	FALSE	10.022	20	3	4	2	181	20.7	6.8	125	3	0	1.167	10.53	2318910	2.72431e+06	2318910	2.72431e+06	High	High	1
FALSE	High	Master Protein	P36578	60S ribosomal protein L4 OS=Homo sapiens GN=RPL4 PE=1 SV=5	0	FALSE	9.987	7	3	5	3	427	47.7	11.06	82	3	0	1.217	10.97	1.43072e+06	1.74817e+06	1.43072e+06	1.74817e+06	High	High	1
FALSE	High	Master Protein	P05141	ADP/ATP translocase 2 OS=Homo sapiens GN=SLC25A5 PE=1 SV=7	0	FALSE	9.958	15	5	6	1	298	32.8	9.69	88	5	4	1.683	9.94	2.19552e+06	3.67172e+06	2.19552e+06	3.67172e+06	Peak Found	High	1
FALSE	High	Master Protein	Q15365	Poly(rC)-binding protein 1 OS=Homo sapiens GN=PCBP1 PE=1 SV=2	0	FALSE	9.749	14	4	4	4	356	37.5	7.09	95	4	0	1.533	5.66	1.23356e+06	1.87133e+06	1.23356e+06	1.87133e+06	High	High	1
FALSE	High	Master Protein	Q01130	Serine/arginine-rich splicing factor 2 OS=Homo sapiens GN=SRSF2 PE=1 SV=4	0	FALSE	9.661	11	2	3	2	221	25.5	11.85	135	2	0	0.965	9.8	2.3074e+06	2.12122e+06	2.3074e+06	2.12122e+06	High	High	1
FALSE	High	Master Protein	P53999	Activated RNA polymerase II transcriptional coactivator p15 OS=Homo sapiens GN=SUB1 PE=1 SV=3	0	FALSE	9.533	26	3	4	3	127	14.4	9.6	154	3	0	1.099	0.69	3.10779e+06	3.37076e+06	3.10779e+06	3.37076e+06	High	High	1
FALSE	High	None	Q13509	Tubulin beta-3 chain OS=Homo sapiens GN=TUBB3 PE=1 SV=2	0	FALSE	9.247	10	4	4	4	450	50.4	4.93	130	4	0	1.254	17.47	1.62137e+06	2.28979e+06	1.62137e+06	2.28979e+06	High	High	1
FALSE	High	None	P04350	Tubulin beta-4A chain OS=Homo sapiens GN=TUBB4A PE=1 SV=2	0	FALSE	9.247	10	4	4	4	444	49.6	4.88	130	4	0	1.254	17.47	1.62137e+06	2.28979e+06	1.62137e+06	2.28979e+06	High	High	1
FALSE	High	None	A0A0B4J269	Uncharacterized protein OS=Homo sapiens PE=1 SV=1	0	FALSE	9.247	6	4	4	4	797	88.3	5.86	130	4	0	1.254	17.47	1.62137e+06	2.28979e+06	1.62137e+06	2.28979e+06	High	High	1
FALSE	High	None	P0CG39	POTE ankyrin domain family member J OS=Homo sapiens GN=POTEJ PE=3 SV=1	0	FALSE	9.127	2	2	3	2	1038	117.3	5.97	137	2	0	0.926	11.64	9.23647e+06	8.8545e+06	9.23647e+06	8.8545e+06	High	High	1
FALSE	High	None	P0CG38	POTE ankyrin domain family member I OS=Homo sapiens GN=POTEI PE=3 SV=1	0	FALSE	9.127	2	2	3	2	1075	121.2	6.21	137	2	0	0.926	11.64	9.23647e+06	8.8545e+06	9.23647e+06	8.8545e+06	High	High	1
FALSE	High	Master Protein	P08758	Annexin A5 OS=Homo sapiens GN=ANXA5 PE=1 SV=2	0	FALSE	8.941	13	4	5	4	320	35.9	5.05	83	4	0	1.75	22.03	827055	1.35959e+06	827055	1.35959e+06	High	High	1
FALSE	High	Master Protein	P61353	60S ribosomal protein L27 OS=Homo sapiens GN=RPL27 PE=1 SV=2	0	FALSE	8.923	30	3	4	3	136	15.8	10.56	65	3	0	1.343	6.53	715715	918881	715715	918881	High	High	1
FALSE	High	None	Q6PEY2	Tubulin alpha-3E chain OS=Homo sapiens GN=TUBA3E PE=1 SV=2	0	FALSE	8.851	11	4	5	4	450	49.8	5.14	86	4	0	1.223	12.63	3.09389e+06	3.71178e+06	3.09389e+06	3.71178e+06	High	High	1
FALSE	High	Master Protein	Q66PJ3	ADP-ribosylation factor-like protein 6-interacting protein 4 OS=Homo sapiens GN=ARL6IP4 PE=1 SV=2	0	FALSE	8.842	7	2	3	2	421	44.9	10.93	78	2	0	0.888	5.52	1.12387e+06	996067	1.12387e+06	996067	High	High	1
FALSE	High	Master Protein	P62937	Peptidyl-prolyl cis-trans isomerase A OS=Homo sapiens GN=PPIA PE=1 SV=2	0	FALSE	8.719	24	4	4	4	165	18	7.81	80	4	0	0.93	5.84	1.7265e+06	1.60897e+06	1.7265e+06	1.60897e+06	High	High	1
FALSE	High	Master Protein	P12236	ADP/ATP translocase 3 OS=Homo sapiens GN=SLC25A6 PE=1 SV=4	0	FALSE	8.663	15	5	6	1	298	32.8	9.74	63	5	0	1.964	0	195650	384298	195650	384298	Peak Found	High	1
FALSE	High	Master Protein	P11142	Heat shock cognate 71 kDa protein OS=Homo sapiens GN=HSPA8 PE=1 SV=1	0	FALSE	8.65	9	4	4	4	646	70.9	5.52	79	4	0	1.07	18.38	2.11684e+06	2.22696e+06	2.11684e+06	2.22696e+06	High	High	1
FALSE	High	Master Protein	P51991	Heterogeneous nuclear ribonucleoprotein A3 OS=Homo sapiens GN=HNRNPA3 PE=1 SV=2	0	FALSE	8.54	8	2	3	2	378	39.6	9.01	129	2	0	1.166	17.78	486708	545968	486708	545968	High	High	1
FALSE	High	Master Protein	Q7Z2W4	Zinc finger CCCH-type antiviral protein 1 OS=Homo sapiens GN=ZC3HAV1 PE=1 SV=3	0	FALSE	8.503	7	4	4	4	902	101.4	8.4	135	4	0	1.788	38.72	585481	1.10097e+06	585481	1.10097e+06	High	High	1
FALSE	High	Master Protein	Q8WWM7	Ataxin-2-like protein OS=Homo sapiens GN=ATXN2L PE=1 SV=2	0	FALSE	8.404	4	3	5	3	1075	113.3	8.59	30	3	0	1.088	2.44	1.81779e+06	1.08778e+06	1.81779e+06	1.08778e+06	High	High	1
FALSE	High	Master Protein	Q9H9J4	Ubiquitin carboxyl-terminal hydrolase 42 OS=Homo sapiens GN=USP42 PE=1 SV=3	0	FALSE	8.296	3	3	3	3	1324	145.3	8.63	98	3	0	1.101	1.03	1.51252e+06	1.73217e+06	1.51252e+06	1.73217e+06	High	High	1
FALSE	High	Master Protein	P62851	40S ribosomal protein S25 OS=Homo sapiens GN=RPS25 PE=1 SV=1	0	FALSE	7.956	15	2	4	2	125	13.7	10.11	106	2	0	1.062	0.63	2.04892e+06	2.17824e+06	2.04892e+06	2.17824e+06	High	High	1
FALSE	High	Master Protein	Q8N4H5	Mitochondrial import receptor subunit TOM5 homolog OS=Homo sapiens GN=TOMM5 PE=1 SV=1	0	FALSE	7.923	33	3	6	3	51	6	9.7	73	3	0	1.456	37.54	1.35622e+07	1.81391e+07	1.35622e+07	1.81391e+07	High	High	1
FALSE	High	Master Protein	Q9NQ29	Putative RNA-binding protein Luc7-like 1 OS=Homo sapiens GN=LUC7L PE=1 SV=1	0	FALSE	7.867	11	3	5	1	371	43.7	9.92	90	3	0	1.111	0	56416.8	62693.8	56416.8	62693.8	Peak Found	High	1
FALSE	High	Master Protein	O76094	Signal recognition particle subunit SRP72 OS=Homo sapiens GN=SRP72 PE=1 SV=3	0	FALSE	7.82	3	1	2	1	671	74.6	9.26	132	1	0	1.12	0	279811	313451	279811	313451	High	High	1
FALSE	High	Master Protein	P14625	Endoplasmin OS=Homo sapiens GN=HSP90B1 PE=1 SV=1	0	FALSE	7.597	5	4	4	3	803	92.4	4.84	98	4	0	0.791	3.13	555212	341863	555212	341863	High	Peak Found	1
FALSE	High	Master Protein	P50914	60S ribosomal protein L14 OS=Homo sapiens GN=RPL14 PE=1 SV=4	0	FALSE	7.576	16	3	3	3	215	23.4	10.93	72	3	0	1.403	13.53	1.31478e+06	1.54647e+06	1.31478e+06	1.54647e+06	High	High	1
FALSE	High	Master Protein	O14640	Segment polarity protein dishevelled homolog DVL-1 OS=Homo sapiens GN=DVL1 PE=1 SV=2	0	FALSE	7.515	5	2	3	2	695	75.1	7.81	56	2	0	1.076	12.04	598561	635460	598561	635460	High	High	1
FALSE	High	None	Q9BUF5	Tubulin beta-6 chain OS=Homo sapiens GN=TUBB6 PE=1 SV=1	0	FALSE	7.478	8	3	3	3	446	49.8	4.88	105	3	0	1.292	33.93	1.28805e+06	1.88379e+06	1.28805e+06	1.88379e+06	High	High	1
FALSE	High	Master Protein	Q16629	Serine/arginine-rich splicing factor 7 OS=Homo sapiens GN=SRSF7 PE=1 SV=1	0	FALSE	7.39	11	2	3	1	238	27.4	11.82	117	2	1	1.158	12.15	1.35684e+06	1.57514e+06	1.35684e+06	1.57514e+06	High	Peak Found	1
FALSE	High	Master Protein	P62266	40S ribosomal protein S23 OS=Homo sapiens GN=RPS23 PE=1 SV=3	0	FALSE	7.331	16	2	3	2	143	15.8	10.49	58	2	0	1.975	22.92	525441	1.0332e+06	525441	1.0332e+06	High	High	1
FALSE	High	Master Protein	Q99614	Tetratricopeptide repeat protein 1 OS=Homo sapiens GN=TTC1 PE=1 SV=1	0	FALSE	7.204	14	3	5	3	292	33.5	4.84	55	3	0	0.998	2.18	1.20969e+06	1.18835e+06	1.20969e+06	1.18835e+06	High	High	1
FALSE	High	Master Protein	P18085	ADP-ribosylation factor 4 OS=Homo sapiens GN=ARF4 PE=1 SV=3	0	FALSE	7.175	16	3	4	2	180	20.5	7.14	86	3	1	1.222	14.44	4.10745e+06	2.91221e+06	4.10745e+06	2.91221e+06	Peak Found	High	1
FALSE	High	Master Protein	Q8IYB3	Serine/arginine repetitive matrix protein 1 OS=Homo sapiens GN=SRRM1 PE=1 SV=2	0	FALSE	7.095	6	2	2	2	904	102.3	11.84	67	2	0	1.031	0	259488	1.2828e+06	259488	1.2828e+06	High	Peak Found	1
FALSE	High	Master Protein	Q8TB36	Ganglioside-induced differentiation-associated protein 1 OS=Homo sapiens GN=GDAP1 PE=1 SV=3	0	FALSE	7.058	7	2	3	2	358	41.3	8.34	93	2	0	0.618	4.72	1.31393e+06	785634	1.31393e+06	785634	High	High	1
FALSE	High	None	Q9H853	Putative tubulin-like protein alpha-4B OS=Homo sapiens GN=TUBA4B PE=5 SV=2	0	FALSE	6.893	6	1	2	1	241	27.5	7.83	104	1	0	100			14649543		14649543	High	High	1
FALSE	High	Master Protein	P18124	60S ribosomal protein L7 OS=Homo sapiens GN=RPL7 PE=1 SV=1	0	FALSE	6.858	10	3	3	3	248	29.2	10.65	66	3	0	1.294	8.78	1.23484e+06	1.76094e+06	1.23484e+06	1.76094e+06	High	High	1
FALSE	High	Master Protein	P23396	40S ribosomal protein S3 OS=Homo sapiens GN=RPS3 PE=1 SV=2	0	FALSE	6.626	12	3	4	3	243	26.7	9.66	49	3	0	1.295	8.01	1.0803e+06	1.3428e+06	1.0803e+06	1.3428e+06	High	High	1
FALSE	High	Master Protein	P61927	60S ribosomal protein L37 OS=Homo sapiens GN=RPL37 PE=1 SV=2	0	FALSE	6.592	26	3	12	3	97	11.1	11.74	230	3	0	1.647	8.92	1.25145e+06	2.0371e+06	1.25145e+06	2.0371e+06	High	High	1
FALSE	High	None	F5H423	Uncharacterized protein OS=Homo sapiens PE=3 SV=1	0	FALSE	6.545	10	2	3	1	210	23.3	8.6	93	2	0	1.087	0	1.09109e+06	1.18608e+06	1.09109e+06	1.18608e+06	Peak Found	High	1
FALSE	High	None	P84085	ADP-ribosylation factor 5 OS=Homo sapiens GN=ARF5 PE=1 SV=2	0	FALSE	6.545	12	2	3	1	180	20.5	6.79	93	2	0	1.087	0	1.09109e+06	1.18608e+06	1.09109e+06	1.18608e+06	Peak Found	High	1
FALSE	High	None	P16104	Histone H2AX OS=Homo sapiens GN=H2AFX PE=1 SV=2	0	FALSE	6.487	11	2	5	0	143	15.1	10.74	70	2	0	0.919	12.07	5.61336e+07	4.75692e+07	5.61336e+07	4.75692e+07	Not Found	Not Found	2
FALSE	High	None	Q96QV6	Histone H2A type 1-A OS=Homo sapiens GN=HIST1H2AA PE=1 SV=3	0	FALSE	6.487	12	2	5	0	131	14.2	10.86	70	2	0	0.919	12.07	5.61336e+07	4.75692e+07	5.61336e+07	4.75692e+07	Not Found	Not Found	2
FALSE	High	Master Protein	P62854	40S ribosomal protein S26 OS=Homo sapiens GN=RPS26 PE=1 SV=3	0	FALSE	6.449	21	2	3	2	115	13	11	111	2	0	1.069	22.31	4.78794e+06	5.82662e+06	4.78794e+06	5.82662e+06	High	High	1
FALSE	High	Master Protein	P62753	40S ribosomal protein S6 OS=Homo sapiens GN=RPS6 PE=1 SV=1	0	FALSE	6.429	8	2	3	2	249	28.7	10.84	62	2	0	1.528	11.15	1.34523e+06	2.04519e+06	1.34523e+06	2.04519e+06	High	High	1
FALSE	High	Master Protein	Q13523	Serine/threonine-protein kinase PRP4 homolog OS=Homo sapiens GN=PRPF4B PE=1 SV=3	0	FALSE	6.386	2	1	4	1	1007	116.9	10.26	130	1	0	0.946	6.82	729114	702759	729114	702759	High	High	1
FALSE	High	Master Protein	P84243	Histone H3.3 OS=Homo sapiens GN=H3F3A PE=1 SV=2	0	FALSE	6.379	17	3	6	3	136	15.3	11.27	90	3	0	1.215	2.43	5.94606e+07	7.76441e+07	5.94606e+07	7.76441e+07	High	High	1
FALSE	High	Master Protein Candidate	Q16695	Histone H3.1t OS=Homo sapiens GN=HIST3H3 PE=1 SV=3	0	FALSE	6.379	17	3	6	3	136	15.5	11.12	90	3	0	1.215	2.43	5.94606e+07	7.76441e+07	5.94606e+07	7.76441e+07	High	High	1
FALSE	High	Master Protein Candidate	P68431	Histone H3.1 OS=Homo sapiens GN=HIST1H3A PE=1 SV=2	0	FALSE	6.379	17	3	6	3	136	15.4	11.12	90	3	0	1.215	2.43	5.94606e+07	7.76441e+07	5.94606e+07	7.76441e+07	High	High	1
FALSE	High	Master Protein Candidate	Q71DI3	Histone H3.2 OS=Homo sapiens GN=HIST2H3A PE=1 SV=3	0	FALSE	6.379	17	3	6	3	136	15.4	11.27	90	3	0	1.215	2.43	5.94606e+07	7.76441e+07	5.94606e+07	7.76441e+07	High	High	1
FALSE	High	Master Protein	P09429	High mobility group protein B1 OS=Homo sapiens GN=HMGB1 PE=1 SV=3	0	FALSE	6.37	16	3	3	3	215	24.9	5.74	58	3	0	0.97	7.59	3.48599e+06	3.39793e+06	3.48599e+06	3.39793e+06	High	High	1
FALSE	High	Master Protein	P31146	Coronin-1A OS=Homo sapiens GN=CORO1A PE=1 SV=4	0	FALSE	6.331	9	3	4	3	461	51	6.68	60	3	0	1.176	3.9	951673	1.10226e+06	951673	1.10226e+06	High	High	1
FALSE	High	Master Protein	Q9NX40	OCIA domain-containing protein 1 OS=Homo sapiens GN=OCIAD1 PE=1 SV=1	0	FALSE	6.275	16	3	3	3	245	27.6	7.49	32	3	0	1.376	0	279817	1.81209e+07	279817	1.81209e+07	High	High	1
FALSE	High	Master Protein	P42166	Lamina-associated polypeptide 2, isoform alpha OS=Homo sapiens GN=TMPO PE=1 SV=2	0	FALSE	6.217	8	3	3	3	694	75.4	7.66	71	3	0	1.163	2.54	927906	1.04669e+06	927906	1.04669e+06	High	High	1
FALSE	High	Master Protein	P51610	Host cell factor 1 OS=Homo sapiens GN=HCFC1 PE=1 SV=2	0	FALSE	6.121	2	2	3	2	2035	208.6	7.46	78	2	0	5.582	370.3	696232	6.73225e+06	696232	6.73225e+06	High	High	1
FALSE	High	Master Protein	P84103	Serine/arginine-rich splicing factor 3 OS=Homo sapiens GN=SRSF3 PE=1 SV=1	0	FALSE	6.006	14	2	3	1	164	19.3	11.65	105	2	0	1.077	0	312852	336918	312852	336918	High	Peak Found	1
FALSE	High	Master Protein	P02545	Prelamin-A/C OS=Homo sapiens GN=LMNA PE=1 SV=1	0	FALSE	5.943	4	3	3	2	664	74.1	7.02	78	3	1	0.939	9.39	957340	918611	957340	918611	High	Peak Found	1
FALSE	High	Master Protein	P62263	40S ribosomal protein S14 OS=Homo sapiens GN=RPS14 PE=1 SV=3	0	FALSE	5.931	16	2	3	2	151	16.3	10.05	65	2	0	2.605	50.67	1.1837e+06	3.28592e+06	1.1837e+06	3.28592e+06	High	High	1
FALSE	High	Master Protein	Q9NP64	Nucleolar protein of 40 kDa OS=Homo sapiens GN=ZCCHC17 PE=1 SV=1	0	FALSE	5.923	6	2	3	2	241	27.6	9.7	71	2	0	1.426	7.51	863190	1.20367e+06	863190	1.20367e+06	High	High	1
FALSE	High	Master Protein	P37837	Transaldolase OS=Homo sapiens GN=TALDO1 PE=1 SV=2	0	FALSE	5.882	8	3	3	3	337	37.5	6.81	37	3	0	1.058	6.58	590903	1.16043e+06	590903	1.16043e+06	High	High	1
FALSE	High	Master Protein	P07355	Annexin A2 OS=Homo sapiens GN=ANXA2 PE=1 SV=2	0	FALSE	5.839	8	3	3	3	339	38.6	7.75	45	3	0	1.731	1.95	1.15024e+06	979427	1.15024e+06	979427	High	High	1
FALSE	High	Master Protein	Q9NX24	H/ACA ribonucleoprotein complex subunit 2 OS=Homo sapiens GN=NHP2 PE=1 SV=1	0	FALSE	5.785	19	2	2	2	153	17.2	8.22	64	2	0	0.373	1.29	892438	330871	892438	330871	High	Peak Found	1
FALSE	High	Master Protein	P22626	Heterogeneous nuclear ribonucleoproteins A2/B1 OS=Homo sapiens GN=HNRNPA2B1 PE=1 SV=2	0	FALSE	5.713	6	2	3	2	353	37.4	8.95	70	2	0	1.005	1.37	1.15429e+06	1.16106e+06	1.15429e+06	1.16106e+06	High	High	1
FALSE	High	Master Protein	Q06787	Synaptic functional regulator FMR1 OS=Homo sapiens GN=FMR1 PE=1 SV=1	0	FALSE	5.533	3	3	4	3	632	71.1	7.42	46	3	0	1.439	2.84	529616	990950	529616	990950	High	High	1
FALSE	High	Master Protein	P83731	60S ribosomal protein L24 OS=Homo sapiens GN=RPL24 PE=1 SV=1	0	FALSE	5.51	8	1	2	1	157	17.8	11.25	70	1	0	1.337	0	478035	638922	478035	638922	High	High	1
FALSE	High	Master Protein	P46013	Proliferation marker protein Ki-67 OS=Homo sapiens GN=MKI67 PE=1 SV=2	0	FALSE	5.47	0	1	2	1	3256	358.5	9.45	64	1	0	1.982	0	231086	458074	231086	458074	High	High	1
FALSE	High	None	P12235	ADP/ATP translocase 1 OS=Homo sapiens GN=SLC25A4 PE=1 SV=4	0	FALSE	5.382	9	3	4	1	298	33	9.76	53	3	0	1.964	0	195650	384298	195650	384298	Peak Found	High	1
FALSE	High	Master Protein	P20700	Lamin-B1 OS=Homo sapiens GN=LMNB1 PE=1 SV=2	0	FALSE	5.37	4	2	2	1	586	66.4	5.16	82	2	0	0.096	0	429741	41244.1	429741	41244.1	Peak Found	High	1
FALSE	High	Master Protein	O00567	Nucleolar protein 56 OS=Homo sapiens GN=NOP56 PE=1 SV=4	0	FALSE	5.291	6	2	2	2	594	66	9.19	60	2	0	0.787	9.61	936825	782202	936825	782202	High	High	1
FALSE	High	Master Protein	Q8N9Q2	Protein SREK1IP1 OS=Homo sapiens GN=SREK1IP1 PE=1 SV=1	0	FALSE	5.168	12	2	4	2	155	18.2	9.85	40	2	0	1.05	0	2.98015e+06	3.12859e+06	2.98015e+06	3.12859e+06	High	High	1
FALSE	High	Master Protein	Q1ED39	Lysine-rich nucleolar protein 1 OS=Homo sapiens GN=KNOP1 PE=1 SV=1	0	FALSE	5.144	5	2	2	2	458	51.6	9.86	63	2	0	1.219	19.75	455084	563661	455084	563661	Peak Found	High	1
FALSE	High	Master Protein Candidate	Q9Y6B6	GTP-binding protein SAR1b OS=Homo sapiens GN=SAR1B PE=1 SV=1	0	FALSE	5.057	6	1	2	1	198	22.4	6.11	54	1	0	1.236	0	757939	936549	757939	936549	High	High	1
FALSE	High	Master Protein	Q9NR31	GTP-binding protein SAR1a OS=Homo sapiens GN=SAR1A PE=1 SV=1	0	FALSE	5.057	6	1	2	1	198	22.4	6.68	54	1	0	1.236	0	757939	936549	757939	936549	High	High	1
FALSE	High	None	Q96A08	Histone H2B type 1-A OS=Homo sapiens GN=HIST1H2BA PE=1 SV=3	0	FALSE	4.973	13	2	7	0	127	14.2	10.32	103	2	0	0.961	3.45	4.49669e+07	4.24556e+07	4.49669e+07	4.24556e+07	Not Found	Not Found	2
FALSE	High	Master Protein	P26038	Moesin OS=Homo sapiens GN=MSN PE=1 SV=3	0	FALSE	4.93	4	3	3	2	577	67.8	6.4	37	3	1	1.238	4.35	692455	856315	692455	856315	High	Peak Found	1
FALSE	High	Master Protein	P62269	40S ribosomal protein S18 OS=Homo sapiens GN=RPS18 PE=1 SV=3	0	FALSE	4.874	13	2	2	2	152	17.7	10.99	71	2	0	0.782	44.3	1.23703e+06	1047587	1.23703e+06	1047587	Peak Found	High	1
FALSE	High	Master Protein	Q15287	RNA-binding protein with serine-rich domain 1 OS=Homo sapiens GN=RNPS1 PE=1 SV=1	0	FALSE	4.82	5	1	2	1	305	34.2	11.84	55	1	0	0.793	0	306322	242944	306322	242944	High	High	1
FALSE	High	Master Protein	P35579	Myosin-9 OS=Homo sapiens GN=MYH9 PE=1 SV=4	0	FALSE	4.799	1	2	2	2	1960	226.4	5.6	55	2	0	1.379	0	219764	303124	219764	303124	High	High	1
FALSE	High	Master Protein	J3QQQ9	Uncharacterized protein OS=Homo sapiens PE=4 SV=1	0	FALSE	4.788	29	3	3	3	107	12.7	10.78	43	3	0	3.138	41.26	765448	1.66767e+06	765448	1.66767e+06	Peak Found	High	1
FALSE	High	Master Protein Candidate	Q9UNX3	60S ribosomal protein L26-like 1 OS=Homo sapiens GN=RPL26L1 PE=1 SV=1	0	FALSE	4.788	21	3	3	3	145	17.2	10.55	43	3	0	3.138	41.26	765448	1.66767e+06	765448	1.66767e+06	Peak Found	High	1
FALSE	High	Master Protein Candidate	P61254	60S ribosomal protein L26 OS=Homo sapiens GN=RPL26 PE=1 SV=1	0	FALSE	4.788	21	3	3	3	145	17.2	10.55	43	3	0	3.138	41.26	765448	1.66767e+06	765448	1.66767e+06	Peak Found	High	1
FALSE	High	Master Protein	P26368	Splicing factor U2AF 65 kDa subunit OS=Homo sapiens GN=U2AF2 PE=1 SV=4	0	FALSE	4.688	7	2	2	2	475	53.5	9.09	70	2	0	0.643	29.6	631595	529994	631595	529994	High	High	1
FALSE	High	None	Q6DRA6	Putative histone H2B type 2-D OS=Homo sapiens GN=HIST2H2BD PE=5 SV=3	0	FALSE	4.687	5	1	2	1	164	18	10.58	36	1	0	1.065	0	1550481	1.651e+06	1550481	1.651e+06	High	High	1
FALSE	High	None	Q6DN03	Putative histone H2B type 2-C OS=Homo sapiens GN=HIST2H2BC PE=5 SV=3	0	FALSE	4.687	5	1	2	1	193	21.5	10.7	36	1	0	1.065	0	1550481	1.651e+06	1550481	1.651e+06	High	High	1
FALSE	High	None	P40123	Adenylyl cyclase-associated protein 2 OS=Homo sapiens GN=CAP2 PE=1 SV=1	0	FALSE	4.637	3	2	3	2	477	52.8	6.37	57	2	0	0.89	6.05	4.16747e+06	3.87339e+06	4.16747e+06	3.87339e+06	High	High	1
FALSE	High	Master Protein	Q15050	Ribosome biogenesis regulatory protein homolog OS=Homo sapiens GN=RRS1 PE=1 SV=2	0	FALSE	4.618	3	1	2	1	365	41.2	10.7	64	1	0	1.32	0	1857551	2.45126e+06	1857551	2.45126e+06	High	High	1
FALSE	High	Master Protein	Q9NWB6	Arginine and glutamate-rich protein 1 OS=Homo sapiens GN=ARGLU1 PE=1 SV=1	0	FALSE	4.604	9	3	3	3	273	33.2	10.35	45	3	0	1.188	11.72	7.11045e+06	7.98283e+06	7.11045e+06	7.98283e+06	High	High	1
FALSE	High	None	P54652	Heat shock-related 70 kDa protein 2 OS=Homo sapiens GN=HSPA2 PE=1 SV=1	0	FALSE	4.594	4	2	2	2	639	70	5.74	30	2	0	1.169	18.57	1.25061e+06	1.4612e+06	1.25061e+06	1.4612e+06	Peak Found	High	1
FALSE	High	Master Protein	P81605	Dermcidin OS=Homo sapiens GN=DCD PE=1 SV=2	0	FALSE	4.584	20	2	2	2	110	11.3	6.54	60	2	0	0.07	0	2378402	46256.9	2378402	46256.9	High	Peak Found	1
FALSE	High	None	A6NMY6	Putative annexin A2-like protein OS=Homo sapiens GN=ANXA2P2 PE=5 SV=2	0	FALSE	4.53	6	2	2	2	339	38.6	6.95	38	2	0	1.742	0.97	387134	673741	387134	673741	Peak Found	High	1
FALSE	High	None	B2RPK0	Putative high mobility group protein B1-like 1 OS=Homo sapiens GN=HMGB1P1 PE=5 SV=1	0	FALSE	4.525	10	2	2	2	211	24.2	6.21	42	2	0	0.903	15.09	1.38143e+06	1.35605e+06	1.38143e+06	1.35605e+06	Peak Found	High	1
FALSE	High	Master Protein	P04792	Heat shock protein beta-1 OS=Homo sapiens GN=HSPB1 PE=1 SV=2	0	FALSE	4.497	13	2	2	2	205	22.8	6.4	61	2	0	0.01		108531		108531		High	Not Found	1
FALSE	High	Master Protein	P00367	Glutamate dehydrogenase 1, mitochondrial OS=Homo sapiens GN=GLUD1 PE=1 SV=2	0	FALSE	4.487	3	2	2	2	558	61.4	7.8	64	2	0	0.833	2.38	744866	622406	744866	622406	High	High	1
FALSE	High	Master Protein	P31948	Stress-induced-phosphoprotein 1 OS=Homo sapiens GN=STIP1 PE=1 SV=1	0	FALSE	4.483	4	2	2	2	543	62.6	6.8	40	2	0	1.206	18.02	538804	615497	538804	615497	High	Peak Found	1
FALSE	High	Master Protein	P30050	60S ribosomal protein L12 OS=Homo sapiens GN=RPL12 PE=1 SV=1	0	FALSE	4.413	15	2	3	2	165	17.8	9.42	30	2	0	1.141	2.3	377750	431562	377750	431562	High	High	1
FALSE	High	Master Protein	Q5T9A4	ATPase family AAA domain-containing protein 3B OS=Homo sapiens GN=ATAD3B PE=1 SV=1	0	FALSE	4.303	2	2	3	2	648	72.5	9.2	39	2	0	1.607	6.94	547798	874108	547798	874108	High	High	1
FALSE	High	Master Protein Candidate	Q9NVI7	ATPase family AAA domain-containing protein 3A OS=Homo sapiens GN=ATAD3A PE=1 SV=2	0	FALSE	4.303	3	2	3	2	634	71.3	8.98	39	2	0	1.607	6.94	547798	874108	547798	874108	High	High	1
FALSE	High	Master Protein	P26373	60S ribosomal protein L13 OS=Homo sapiens GN=RPL13 PE=1 SV=4	0	FALSE	4.302	5	1	2	1	211	24.2	11.65	54	1	0	1.45	0	1.33921e+06	1.94217e+06	1.33921e+06	1.94217e+06	High	High	1
FALSE	High	Master Protein	P13639	Elongation factor 2 OS=Homo sapiens GN=EEF2 PE=1 SV=4	0	FALSE	4.263	2	2	2	2	858	95.3	6.83	77	2	0	1.1	20.66	584129	634403	584129	634403	High	High	1
FALSE	High	Master Protein	P13489	Ribonuclease inhibitor OS=Homo sapiens GN=RNH1 PE=1 SV=2	0	FALSE	4.207	6	2	2	2	461	49.9	4.82	57	2	0	1.203	46.64	449319	452842	449319	452842	High	High	1
FALSE	High	None	S4R3N1	HSPE1-MOB4 readthrough OS=Homo sapiens GN=HSPE1-MOB4 PE=3 SV=1	0	FALSE	4.175	5	1	1	1	261	29.7	6.16	84	1	0	1.201	0	1720139	2066519	1720139	2066519	High	Peak Found	1
FALSE	High	Master Protein	P62829	60S ribosomal protein L23 OS=Homo sapiens GN=RPL23 PE=1 SV=1	0	FALSE	4.1	14	1	1	1	140	14.9	10.51	74	1	0	1.324	0	148847	197147	148847	197147	Peak Found	High	1
FALSE	High	Master Protein	P16949	Stathmin OS=Homo sapiens GN=STMN1 PE=1 SV=3	0	FALSE	4.076	7	1	2	1	149	17.3	5.97	46	1	0	0.966	0	477766	461445	477766	461445	High	High	1
FALSE	High	Master Protein	P46777	60S ribosomal protein L5 OS=Homo sapiens GN=RPL5 PE=1 SV=3	0	FALSE	4.036	5	1	1	1	297	34.3	9.72	51	1	0	1.067	0	599722	639858	599722	639858	Peak Found	High	1
FALSE	High	Master Protein	P62701	40S ribosomal protein S4, X isoform OS=Homo sapiens GN=RPS4X PE=1 SV=2	0	FALSE	4.026	8	2	2	2	263	29.6	10.15	31	2	0	1.132	29.43	605922	693919	605922	693919	Peak Found	High	1
FALSE	High	Master Protein	O43390	Heterogeneous nuclear ribonucleoprotein R OS=Homo sapiens GN=HNRNPR PE=1 SV=1	0	FALSE	4.009	3	2	3	2	633	70.9	8.13	62	2	0	1.072	0	197120	211271	197120	211271	High	High	1
FALSE	High	Master Protein Candidate	O60506	Heterogeneous nuclear ribonucleoprotein Q OS=Homo sapiens GN=SYNCRIP PE=1 SV=2	0	FALSE	4.009	3	2	3	2	623	69.6	8.59	62	2	0	1.072	0	197120	211271	197120	211271	High	High	1
FALSE	High	None	Q8IUE6	Histone H2A type 2-B OS=Homo sapiens GN=HIST2H2AB PE=1 SV=3	0	FALSE	3.99	7	1	2	0	130	14	10.89	56	1	0	0.835	0	52190520	43578288	52190520	43578288	Not Found	Not Found	2
FALSE	High	Master Protein	P53701	Cytochrome c-type heme lyase OS=Homo sapiens GN=HCCS PE=1 SV=1	0	FALSE	3.986	10	2	3	2	268	30.6	6.68	67	2	0	0.871	5.94	481988	425015	481988	425015	High	High	1
FALSE	High	None	Q9Y536	Peptidyl-prolyl cis-trans isomerase A-like 4A OS=Homo sapiens GN=PPIAL4A PE=2 SV=1	0	FALSE	3.962	13	2	2	2	164	18.2	9.22	35	2	0	0.93	4.92	789661	743159	789661	743159	Peak Found	High	1
FALSE	High	None	Q5TEC6	Histone H3 OS=Homo sapiens GN=HIST2H3PS2 PE=1 SV=1	0	FALSE	3.925	12	2	4	2	136	15.4	11.27	49	2	0	2.764	139.42	4.53361e+07	6.04821e+07	4.53361e+07	6.04821e+07	High	High	1
FALSE	High	None	Q6NXT2	Histone H3.3C OS=Homo sapiens GN=H3F3C PE=1 SV=3	0	FALSE	3.925	12	2	4	2	135	15.2	11.11	49	2	0	2.764	139.42	4.53361e+07	6.04821e+07	4.53361e+07	6.04821e+07	High	High	1
FALSE	High	Master Protein	Q9BU76	Multiple myeloma tumor-associated protein 2 OS=Homo sapiens GN=MMTAG2 PE=1 SV=1	0	FALSE	3.911	9	2	2	2	263	29.4	10.02	37	2	0	1.067	9.22	1.45639e+06	1.62571e+06	1.45639e+06	1.62571e+06	High	High	1
FALSE	High	Master Protein	A0JLT2	Mediator of RNA polymerase II transcription subunit 19 OS=Homo sapiens GN=MED19 PE=1 SV=2	0	FALSE	3.896	7	1	2	1	244	26.3	9.82	55	1	0	0.848	0	682763	578966	682763	578966	High	High	1
FALSE	High	Master Protein	Q6PCB5	Round spermatid basic protein 1-like protein OS=Homo sapiens GN=RSBN1L PE=1 SV=2	0	FALSE	3.868	1	1	2	1	846	94.8	8.78	65	1	0	0.974	0	3.37856e+06	3292331	3.37856e+06	3292331	High	High	1
FALSE	High	Master Protein	P37108	Signal recognition particle 14 kDa protein OS=Homo sapiens GN=SRP14 PE=1 SV=2	0	FALSE	3.824	10	1	1	1	136	14.6	10.04	96	1	0	1.401	0	509046	713406	509046	713406	Peak Found	High	1
FALSE	High	Master Protein	P15311	Ezrin OS=Homo sapiens GN=EZR PE=1 SV=4	0	FALSE	3.789	3	2	2	1	586	69.4	6.27	0	2	0	1.086	0	231305	251096	231305	251096	Peak Found	High	1
FALSE	High	Master Protein	P84098	60S ribosomal protein L19 OS=Homo sapiens GN=RPL19 PE=1 SV=1	0	FALSE	3.771	13	2	2	2	196	23.5	11.47	54	2	0	1.075	4.5	1.43172e+06	1.57698e+06	1.43172e+06	1.57698e+06	High	Peak Found	1
FALSE	High	Master Protein	P46781	40S ribosomal protein S9 OS=Homo sapiens GN=RPS9 PE=1 SV=3	0	FALSE	3.761	12	3	3	3	194	22.6	10.65	41	3	0	1.342	6.05	956468	1.2898e+06	956468	1.2898e+06	High	High	1
FALSE	High	Master Protein	Q14980	Nuclear mitotic apparatus protein 1 OS=Homo sapiens GN=NUMA1 PE=1 SV=2	0	FALSE	3.72	1	2	3	2	2115	238.1	5.78	55	2	0	1.932	3.07	139405	271244	139405	271244	High	High	1
FALSE	High	Master Protein	Q5JTH9	RRP12-like protein OS=Homo sapiens GN=RRP12 PE=1 SV=2	0	FALSE	3.653	2	2	2	2	1297	143.6	8.75	44	2	0	0.578	3.7	832878	496269	832878	496269	High	Peak Found	1
FALSE	High	Master Protein	Q9UQ35	Serine/arginine repetitive matrix protein 2 OS=Homo sapiens GN=SRRM2 PE=1 SV=2	0	FALSE	3.615	1	1	1	1	2752	299.4	12.06	87	1	0	1.168	0	184226	215224	184226	215224	High	Peak Found	1
FALSE	High	Master Protein	Q8N0X7	Spartin OS=Homo sapiens GN=SPART PE=1 SV=1	0.003	FALSE	3.565	2	1	2	1	666	72.8	5.91	36	1	0	1.305	0	92112.2	120237	92112.2	120237	High	High	1
FALSE	High	None	H0YGG7	Uncharacterized protein (Fragment) OS=Homo sapiens PE=4 SV=1	0.003	FALSE	3.478	24	1	1	1	62	6.8	7.28	50	1	0	1.253	0	1.22782e+06	1.53823e+06	1.22782e+06	1.53823e+06	High	Peak Found	1
FALSE	High	Master Protein	P46776	60S ribosomal protein L27a OS=Homo sapiens GN=RPL27A PE=1 SV=2	0.003	FALSE	3.454	14	2	2	2	148	16.6	11	47	2	0	1.088	46.54	5.11488e+06	4.37295e+06	5.11488e+06	4.37295e+06	High	High	1
FALSE	High	Master Protein	P14618	Pyruvate kinase PKM OS=Homo sapiens GN=PKM PE=1 SV=4	0.003	FALSE	3.4	4	2	2	2	531	57.9	7.84	50	2	0	0.371	21.14	2.71916e+06	662126	2.71916e+06	662126	Peak Found	High	1
FALSE	High	Master Protein	P09874	Poly [ADP-ribose] polymerase 1 OS=Homo sapiens GN=PARP1 PE=1 SV=4	0.003	FALSE	3.394	1	1	1	1	1014	113	8.88	63	1	0							Not Found	High	1
FALSE	High	Master Protein	P17096	High mobility group protein HMG-I/HMG-Y OS=Homo sapiens GN=HMGA1 PE=1 SV=3	0.003	FALSE	3.359	8	1	2	1	107	11.7	10.32	0	1	0	1.124	0	1085576	1.22013e+06	1085576	1.22013e+06	High	High	1
FALSE	High	Master Protein	P62899	60S ribosomal protein L31 OS=Homo sapiens GN=RPL31 PE=1 SV=1	0.003	FALSE	3.322	7	1	2	1	125	14.5	10.54	59	1	0	1.403	0	1.60626e+06	2254001	1.60626e+06	2254001	High	High	1
FALSE	High	Master Protein	Q15233	Non-POU domain-containing octamer-binding protein OS=Homo sapiens GN=NONO PE=1 SV=4	0.003	FALSE	3.276	3	2	2	2	471	54.2	8.95	35	2	0	2.15	47.81	387884	728692	387884	728692	High	High	1
FALSE	High	None	P51116	Fragile X mental retardation syndrome-related protein 2 OS=Homo sapiens GN=FXR2 PE=1 SV=2	0.003	FALSE	3.2	1	1	2	1	673	74.2	6.23	46	1	0	2.219	0	297699	660622	297699	660622	High	High	1
FALSE	High	None	P51114	Fragile X mental retardation syndrome-related protein 1 OS=Homo sapiens GN=FXR1 PE=1 SV=3	0.003	FALSE	3.2	1	1	2	1	621	69.7	6.15	46	1	0	2.219	0	297699	660622	297699	660622	High	High	1
FALSE	High	Master Protein	P63244	Receptor of activated protein C kinase 1 OS=Homo sapiens GN=RACK1 PE=1 SV=3	0.003	FALSE	3.196	7	2	2	2	317	35.1	7.69	20	2	0	0.91	16.2	517928	478105	517928	478105	High	Peak Found	1
FALSE	High	Master Protein	Q13427	Peptidyl-prolyl cis-trans isomerase G OS=Homo sapiens GN=PPIG PE=1 SV=2	0.003	FALSE	3.172	2	1	1	1	754	88.6	10.29	63	1	0	1.971	0	232299	457782	232299	457782	Peak Found	High	1
FALSE	High	Master Protein	Q15286	Ras-related protein Rab-35 OS=Homo sapiens GN=RAB35 PE=1 SV=1	0.003	FALSE	3.154	5	1	1	1	201	23	8.29	49	1	0	1.285	0	600781	771822	600781	771822	Peak Found	High	1
FALSE	High	None	Q9Y2T7	Y-box-binding protein 2 OS=Homo sapiens GN=YBX2 PE=1 SV=2	0.003	FALSE	3.142	5	1	1	1	364	38.5	10.8	104	1	0	0.89	0	341645	304135	341645	304135	High	Peak Found	1
FALSE	High	None	P16989	Y-box-binding protein 3 OS=Homo sapiens GN=YBX3 PE=1 SV=4	0.003	FALSE	3.142	5	1	1	1	372	40.1	9.77	104	1	0	0.89	0	341645	304135	341645	304135	High	Peak Found	1
FALSE	High	Master Protein	P35268	60S ribosomal protein L22 OS=Homo sapiens GN=RPL22 PE=1 SV=2	0.003	FALSE	3.088	10	1	1	1	128	14.8	9.19	50	1	0	1.52	0	582544	885337	582544	885337	Peak Found	High	1
FALSE	High	Master Protein	Q9H7N4	Splicing factor, arginine/serine-rich 19 OS=Homo sapiens GN=SCAF1 PE=1 SV=3	0.003	FALSE	3.043	1	1	2	1	1312	139.2	9.25	63	1	0	0.933	0	131244	122407	131244	122407	High	High	1
FALSE	High	Master Protein	P08133	Annexin A6 OS=Homo sapiens GN=ANXA6 PE=1 SV=3	0.003	FALSE	3.028	4	2	2	2	673	75.8	5.6	24	2	0	1.524	19.31	154943	235571	154943	235571	Peak Found	High	1
FALSE	High	None	Q5JNZ5	Putative 40S ribosomal protein S26-like 1 OS=Homo sapiens GN=RPS26P11 PE=5 SV=1	0.003	FALSE	2.994	8	1	2	1	115	13	10.54	53	1	0	1.242	0	4410933	5.4796e+06	4410933	5.4796e+06	High	High	1
FALSE	High	Master Protein Candidate	P15259	Phosphoglycerate mutase 2 OS=Homo sapiens GN=PGAM2 PE=1 SV=3	0.003	FALSE	2.961	6	1	1	1	253	28.7	8.88	34	1	0	0.104	0	1.20341e+06	124842	1.20341e+06	124842	High	Peak Found	1
FALSE	High	Master Protein	Q8N0Y7	Probable phosphoglycerate mutase 4 OS=Homo sapiens GN=PGAM4 PE=3 SV=1	0.003	FALSE	2.961	6	1	1	1	254	28.8	6.65	34	1	0	0.104	0	1.20341e+06	124842	1.20341e+06	124842	High	Peak Found	1
FALSE	High	Master Protein Candidate	P18669	Phosphoglycerate mutase 1 OS=Homo sapiens GN=PGAM1 PE=1 SV=2	0.003	FALSE	2.961	6	1	1	1	254	28.8	7.18	34	1	0	0.104	0	1.20341e+06	124842	1.20341e+06	124842	High	Peak Found	1
FALSE	High	None	Q5T2N8	ATPase family AAA domain-containing protein 3C OS=Homo sapiens GN=ATAD3C PE=2 SV=2	0.003	FALSE	2.882	2	1	2	1	411	46.4	9.31	31	1	0	1.684	0	227643	383266	227643	383266	High	High	1
FALSE	High	Master Protein	P09211	Glutathione S-transferase P OS=Homo sapiens GN=GSTP1 PE=1 SV=2	0.003	FALSE	2.848	12	2	2	2	210	23.3	5.64	48	2	0	0.684	0	212528	62874.9	212528	62874.9	High	Peak Found	1
FALSE	High	None	P07864	L-lactate dehydrogenase C chain OS=Homo sapiens GN=LDHC PE=1 SV=4	0.003	FALSE	2.81	4	1	1	0	332	36.3	7.46	45	1	0	1.07	0	886414	948429	886414	948429	Not Found	Not Found	2
FALSE	High	None	Q6ZMR3	L-lactate dehydrogenase A-like 6A OS=Homo sapiens GN=LDHAL6A PE=2 SV=1	0.003	FALSE	2.81	4	1	1	0	332	36.5	6.99	45	1	0	1.07	0	886414	948429	886414	948429	Not Found	Not Found	2
FALSE	High	Master Protein	Q96IZ7	Serine/Arginine-related protein 53 OS=Homo sapiens GN=RSRC1 PE=1 SV=1	0.003	FALSE	2.809	3	1	1	1	334	38.7	11.08	52	1	0	1.004	0	524224	526480	524224	526480	High	Peak Found	1
FALSE	High	Master Protein	P18621	60S ribosomal protein L17 OS=Homo sapiens GN=RPL17 PE=1 SV=3	0.003	FALSE	2.748	8	1	1	1	184	21.4	10.17	19	1	0	1.269	0	417863	530398	417863	530398	Peak Found	High	1
FALSE	High	Master Protein Candidate	A0A0A6YYL6	Protein RPL17-C18orf32 OS=Homo sapiens GN=RPL17-C18orf32 PE=3 SV=1	0.003	FALSE	2.748	6	1	1	1	228	26.4	10.1	19	1	0	1.269	0	417863	530398	417863	530398	Peak Found	High	1
FALSE	High	Master Protein	P23528	Cofilin-1 OS=Homo sapiens GN=CFL1 PE=1 SV=3	0.003	FALSE	2.741	7	1	1	1	166	18.5	8.09	27	1	0	0.505	0	544984	275013	544984	275013	High	Peak Found	1
FALSE	High	Master Protein Candidate	Q9Y281	Cofilin-2 OS=Homo sapiens GN=CFL2 PE=1 SV=1	0.003	FALSE	2.741	7	1	1	1	166	18.7	7.88	27	1	0	0.505	0	544984	275013	544984	275013	High	Peak Found	1
FALSE	High	None	Q9H0C2	ADP/ATP translocase 4 OS=Homo sapiens GN=SLC25A31 PE=2 SV=1	0.003	FALSE	2.73	3	1	2	0	315	35	9.89	39	1	0	1.683	0	970604	1.63306e+06	970604	1.63306e+06	Not Found	Not Found	2
FALSE	High	Master Protein	P35637	RNA-binding protein FUS OS=Homo sapiens GN=FUS PE=1 SV=1	0.003	FALSE	2.703	3	1	2	1	526	53.4	9.36	0	1	0	1.057	0	300728	317995	300728	317995	High	High	1
FALSE	High	Master Protein	O00299	Chloride intracellular channel protein 1 OS=Homo sapiens GN=CLIC1 PE=1 SV=4	0.003	FALSE	2.686	7	2	2	2	241	26.9	5.17	27	2	0	1.067	12.44	685511	730015	685511	730015	High	High	1
FALSE	High	Master Protein	Q8WXA9	Splicing regulatory glutamine/lysine-rich protein 1 OS=Homo sapiens GN=SREK1 PE=1 SV=1	0.003	FALSE	2.678	3	1	1	1	508	59.3	10.39	31	1	0	0.905	0	200965	181944	200965	181944	Peak Found	High	1
FALSE	High	Master Protein	P62249	40S ribosomal protein S16 OS=Homo sapiens GN=RPS16 PE=1 SV=2	0.003	FALSE	2.635	7	1	1	1	146	16.4	10.21	50	1	0	1.123	0	450206	505444	450206	505444	Peak Found	High	1
FALSE	High	Master Protein	Q14157	Ubiquitin-associated protein 2-like OS=Homo sapiens GN=UBAP2L PE=1 SV=2	0.003	FALSE	2.571	2	2	2	2	1087	114.5	7.11	0	2	0	1.094	2.22	376721	411874	376721	411874	High	High	1
FALSE	High	Master Protein	P35030	Trypsin-3 OS=Homo sapiens GN=PRSS3 PE=1 SV=2	0.003	FALSE	2.545	4	1	1	1	304	32.5	7.49	64	1	0	0.01		1.61189e+06		1.61189e+06		High	Not Found	1
FALSE	High	Master Protein	P62917	60S ribosomal protein L8 OS=Homo sapiens GN=RPL8 PE=1 SV=2	0.003	FALSE	2.535	7	2	2	2	257	28	11.03	45	2	0	1.43	3.03	1.49455e+06	2.16995e+06	1.49455e+06	2.16995e+06	High	High	1
FALSE	High	Master Protein	Q92522	Histone H1x OS=Homo sapiens GN=H1FX PE=1 SV=1	0.003	FALSE	2.52	6	1	1	1	213	22.5	10.76	26	1	0	1.051	0	899288	945092	899288	945092	Peak Found	High	1
FALSE	High	None	Q58FF7	Putative heat shock protein HSP 90-beta-3 OS=Homo sapiens GN=HSP90AB3P PE=5 SV=1	0.003	FALSE	2.496	2	1	1	1	597	68.3	4.79	47	1	0	1.334	0	1.20065e+06	1601128	1.20065e+06	1601128	High	Peak Found	1
FALSE	High	Master Protein	U3KPZ7	Uncharacterized protein OS=Homo sapiens PE=4 SV=1	0.003	FALSE	2.487	1	1	1	1	1027	114.5	9.45	30	1	0	0.978	0	382629	374376	382629	374376	Peak Found	High	1
FALSE	High	Master Protein Candidate	Q9P2N5	RNA-binding protein 27 OS=Homo sapiens GN=RBM27 PE=1 SV=2	0.003	FALSE	2.487	1	1	1	1	1060	118.6	9.19	30	1	0	0.978	0	382629	374376	382629	374376	Peak Found	High	1
FALSE	High	Master Protein	O75964	ATP synthase subunit g, mitochondrial OS=Homo sapiens GN=ATP5L PE=1 SV=3	0.003	FALSE	2.393	11	1	1	1	103	11.4	9.64	51	1	0	1.169	0	178718	208920	178718	208920	High	Peak Found	1
FALSE	High	Master Protein	P10809	60 kDa heat shock protein, mitochondrial OS=Homo sapiens GN=HSPD1 PE=1 SV=2	0.003	FALSE	2.391	2	1	1	1	573	61	5.87	39	1	0							Not Found	High	1
FALSE	High	None	P49448	Glutamate dehydrogenase 2, mitochondrial OS=Homo sapiens GN=GLUD2 PE=1 SV=2	0.003	FALSE	2.385	1	1	1	1	558	61.4	8.46	55	1	0	0.814	0	334674	272545	334674	272545	High	Peak Found	1
FALSE	High	Master Protein	Q8WU68	Splicing factor U2AF 26 kDa subunit OS=Homo sapiens GN=U2AF1L4 PE=1 SV=2	0.005	FALSE	2.339	4	1	1	1	220	25.7	7.15	27	1	0	0.337	0	878500	295705	878500	295705	High	Peak Found	1
FALSE	High	Master Protein Candidate	P0DN76	Splicing factor U2AF 35 kDa subunit-like protein OS=Homo sapiens GN=U2AF1L5 PE=1 SV=1	0.005	FALSE	2.339	4	1	1	1	240	27.9	8.81	27	1	0	0.337	0	878500	295705	878500	295705	High	Peak Found	1
FALSE	High	Master Protein	Q06830	Peroxiredoxin-1 OS=Homo sapiens GN=PRDX1 PE=1 SV=1	0.005	FALSE	2.25	5	1	1	1	199	22.1	8.13	0	1	0	0.95	0	206221	195949	206221	195949	Peak Found	High	1
FALSE	High	Master Protein	Q8N2M8	CLK4-associating serine/arginine rich protein OS=Homo sapiens GN=CLASRP PE=1 SV=4	0.005	FALSE	2.24	2	1	1	1	674	77.1	10.45	29	1	0	1.048	0	94091.3	98654.5	94091.3	98654.5	Peak Found	High	1
FALSE	High	Master Protein	P38646	Stress-70 protein, mitochondrial OS=Homo sapiens GN=HSPA9 PE=1 SV=2	0.005	FALSE	2.235	2	1	1	1	679	73.6	6.16	35	1	0	100			314135		314135	Not Found	High	1
FALSE	High	Master Protein Candidate	P52815	39S ribosomal protein L12, mitochondrial OS=Homo sapiens GN=MRPL12 PE=1 SV=2	0.005	FALSE	2.234	6	1	1	1	198	21.3	8.87	33	1	0	1.034	0	233724	241671	233724	241671	Peak Found	High	1
FALSE	High	Master Protein	B4DLN1	cDNA FLJ60124, highly similar to Mitochondrial dicarboxylate carrier OS=Homo sapiens PE=2 SV=1	0.005	FALSE	2.234	3	1	1	1	442	48.1	9.52	33	1	0	1.034	0	233724	241671	233724	241671	Peak Found	High	1
FALSE	High	None	Q16352	Alpha-internexin OS=Homo sapiens GN=INA PE=1 SV=2	0.005	FALSE	2.227	2	1	1	1	499	55.4	5.4	26	1	0	1.849	0	229543	424463	229543	424463	High	Peak Found	1
FALSE	High	None	P17661	Desmin OS=Homo sapiens GN=DES PE=1 SV=3	0.005	FALSE	2.227	2	1	1	1	470	53.5	5.27	26	1	0	1.849	0	229543	424463	229543	424463	High	Peak Found	1
FALSE	High	None	P07197	Neurofilament medium polypeptide OS=Homo sapiens GN=NEFM PE=1 SV=3	0.005	FALSE	2.227	1	1	1	1	916	102.4	4.91	26	1	0	1.849	0	229543	424463	229543	424463	High	Peak Found	1
FALSE	High	None	P12036	Neurofilament heavy polypeptide OS=Homo sapiens GN=NEFH PE=1 SV=4	0.005	FALSE	2.227	1	1	1	1	1026	112.4	6.18	26	1	0	1.849	0	229543	424463	229543	424463	High	Peak Found	1
FALSE	High	None	P07196	Neurofilament light polypeptide OS=Homo sapiens GN=NEFL PE=1 SV=3	0.005	FALSE	2.227	2	1	1	1	543	61.5	4.65	26	1	0	1.849	0	229543	424463	229543	424463	High	Peak Found	1
FALSE	High	Master Protein	Q96GA3	Protein LTV1 homolog OS=Homo sapiens GN=LTV1 PE=1 SV=1	0.005	FALSE	2.189	2	1	1	1	475	54.8	4.91	28	1	0							High	Not Found	1
FALSE	High	Master Protein	Q12931	Heat shock protein 75 kDa, mitochondrial OS=Homo sapiens GN=TRAP1 PE=1 SV=3	0.005	FALSE	2.127	2	1	1	1	704	80.1	8.21	35	1	0	1.251	0	2.50593e+06	3.13528e+06	2.50593e+06	3.13528e+06	Peak Found	High	1
FALSE	High	None	P35241	Radixin OS=Homo sapiens GN=RDX PE=1 SV=1	0.005	FALSE	2.095	2	1	1	0	583	68.5	6.37	0	1	0	1.238	0	242799	300611	242799	300611	Not Found	Not Found	2
FALSE	High	Master Protein	P47756	F-actin-capping protein subunit beta OS=Homo sapiens GN=CAPZB PE=1 SV=4	0.005	FALSE	2.079	4	1	1	1	277	31.3	5.59	30	1	0							High	Not Found	1
FALSE	High	Master Protein	P55072	Transitional endoplasmic reticulum ATPase OS=Homo sapiens GN=VCP PE=1 SV=4	0.005	FALSE	2.076	1	1	1	1	806	89.3	5.26	58	1	0	0.01	0	2.01062e+06	14587.6	2.01062e+06	14587.6	Peak Found	High	1
FALSE	High	None	Q03252	Lamin-B2 OS=Homo sapiens GN=LMNB2 PE=1 SV=4	0.005	FALSE	2.023	1	1	1	0	620	69.9	5.59	42	1	0	1.007	0	437438	440399	437438	440399	Not Found	Not Found	2
FALSE	High	Master Protein	P13861	cAMP-dependent protein kinase type II-alpha regulatory subunit OS=Homo sapiens GN=PRKAR2A PE=1 SV=2	0.005	FALSE	2.016	2	1	1	1	404	45.5	5.07	31	1	0	1.241	0	204385	253597	204385	253597	Peak Found	High	1
FALSE	High	Master Protein	Q99729	Heterogeneous nuclear ribonucleoprotein A/B OS=Homo sapiens GN=HNRNPAB PE=1 SV=2	0.005	FALSE	2.009	4	1	1	1	332	36.2	8.21	31	1	0	0.571	0	308936	176490	308936	176490	High	Peak Found	1
FALSE	High	Master Protein	Q86V81	THO complex subunit 4 OS=Homo sapiens GN=ALYREF PE=1 SV=3	0.005	FALSE	1.999	4	1	1	1	257	26.9	11.15	29	1	0	0.812	0	307486	249671	307486	249671	High	Peak Found	1
FALSE	High	Master Protein	Q86UX7	Fermitin family homolog 3 OS=Homo sapiens GN=FERMT3 PE=1 SV=1	0.005	FALSE	1.999	1	1	1	1	667	75.9	6.98	31	1	0	1.976	0	126788	250489	126788	250489	High	Peak Found	1
FALSE	High	Master Protein	Q07955	Serine/arginine-rich splicing factor 1 OS=Homo sapiens GN=SRSF1 PE=1 SV=2	0.005	FALSE	1.955	4	1	1	1	248	27.7	10.36	0	1	0	0.902	0	406276	366401	406276	366401	High	Peak Found	1
FALSE	High	None	Q9BRL6	Serine/arginine-rich splicing factor 8 OS=Homo sapiens GN=SRSF8 PE=1 SV=1	0.005	FALSE	1.943	3	1	1	1	282	32.3	11.72	66	1	0	0.899	0	1.9585e+06	1.7599e+06	1.9585e+06	1.7599e+06	High	Peak Found	1
FALSE	High	Master Protein	P31040	Succinate dehydrogenase [ubiquinone] flavoprotein subunit, mitochondrial OS=Homo sapiens GN=SDHA PE=1 SV=2	0.005	FALSE	1.921	2	1	1	1	664	72.6	7.39	35	1	0	0.767	0	212319	162928	212319	162928	High	Peak Found	1
FALSE	High	Master Protein	Q9UKV3	Apoptotic chromatin condensation inducer in the nucleus OS=Homo sapiens GN=ACIN1 PE=1 SV=2	0.005	FALSE	1.912	1	1	1	1	1341	151.8	6.43	22	1	0	100			114992		114992	Not Found	High	1
FALSE	High	Master Protein Candidate	O60812	Heterogeneous nuclear ribonucleoprotein C-like 1 OS=Homo sapiens GN=HNRNPCL1 PE=1 SV=1	0.005	FALSE	1.891	4	1	1	1	293	32.1	5.06	19	1	0	0.806	0	489675	394571	489675	394571	Peak Found	High	1
FALSE	High	Master Protein	A0A0G2JPF8	Uncharacterized protein OS=Homo sapiens PE=4 SV=1	0.005	FALSE	1.891	4	1	1	1	293	32	5.68	19	1	0	0.806	0	489675	394571	489675	394571	Peak Found	High	1
FALSE	High	Master Protein Candidate	P07910	Heterogeneous nuclear ribonucleoproteins C1/C2 OS=Homo sapiens GN=HNRNPC PE=1 SV=4	0.005	FALSE	1.891	4	1	1	1	306	33.7	5.08	19	1	0	0.806	0	489675	394571	489675	394571	Peak Found	High	1
FALSE	High	Master Protein Candidate	B7ZW38	Heterogeneous nuclear ribonucleoprotein C-like 3 OS=Homo sapiens GN=HNRNPCL3 PE=2 SV=1	0.005	FALSE	1.891	4	1	1	1	293	32	5.68	19	1	0	0.806	0	489675	394571	489675	394571	Peak Found	High	1
FALSE	High	Master Protein Candidate	B2RXH8	Heterogeneous nuclear ribonucleoprotein C-like 2 OS=Homo sapiens GN=HNRNPCL2 PE=1 SV=1	0.005	FALSE	1.891	4	1	1	1	293	32.1	5.44	19	1	0	0.806	0	489675	394571	489675	394571	Peak Found	High	1
FALSE	High	Master Protein	Q7Z478	ATP-dependent RNA helicase DHX29 OS=Homo sapiens GN=DHX29 PE=1 SV=2	0.005	FALSE	1.881	1	1	1	1	1369	155.1	8.09	43	1	0	1.36	0	239834	326097	239834	326097	Peak Found	High	1
FALSE	High	Master Protein Candidate	Q14344	Guanine nucleotide-binding protein subunit alpha-13 OS=Homo sapiens GN=GNA13 PE=1 SV=2	0.005	FALSE	1.88	3	1	1	1	377	44	8	34	1	0	36.018	0	27737.7	999053	27737.7	999053	High	Peak Found	1
FALSE	High	Master Protein	Q03113	Guanine nucleotide-binding protein subunit alpha-12 OS=Homo sapiens GN=GNA12 PE=1 SV=4	0.005	FALSE	1.88	3	1	1	1	381	44.3	9.83	34	1	0	36.018	0	27737.7	999053	27737.7	999053	High	Peak Found	1
FALSE	High	Master Protein	O15355	Protein phosphatase 1G OS=Homo sapiens GN=PPM1G PE=1 SV=1	0.005	FALSE	1.868	2	1	1	1	546	59.2	4.36	24	1	0	1.919	0	118386	227132	118386	227132	Peak Found	High	1
FALSE	High	Master Protein	Q71UM5	40S ribosomal protein S27-like OS=Homo sapiens GN=RPS27L PE=1 SV=3	0.005	FALSE	1.839	10	1	1	1	84	9.5	9.45	24	1	0	2.227	0	246494	548922	246494	548922	High	Peak Found	1
FALSE	High	Master Protein Candidate	P42677	40S ribosomal protein S27 OS=Homo sapiens GN=RPS27 PE=1 SV=3	0.005	FALSE	1.839	10	1	1	1	84	9.5	9.45	24	1	0	2.227	0	246494	548922	246494	548922	High	Peak Found	1
FALSE	High	None	P13797	Plastin-3 OS=Homo sapiens GN=PLS3 PE=1 SV=4	0.005	FALSE	1.81	1	1	1	1	630	70.8	5.6	32	1	0	1.228	0	421053	517213	421053	517213	High	Peak Found	1
FALSE	High	None	Q14651	Plastin-1 OS=Homo sapiens GN=PLS1 PE=1 SV=2	0.005	FALSE	1.81	1	1	1	1	629	70.2	5.41	32	1	0	1.228	0	421053	517213	421053	517213	High	Peak Found	1
FALSE	High	Master Protein	P46779	60S ribosomal protein L28 OS=Homo sapiens GN=RPL28 PE=1 SV=3	0.005	FALSE	1.803	8	1	1	1	137	15.7	12.02	21	1	0	1.508	0	176145	265709	176145	265709	High	Peak Found	1
FALSE	High	Master Protein	Q96GQ7	Probable ATP-dependent RNA helicase DDX27 OS=Homo sapiens GN=DDX27 PE=1 SV=2	0.005	FALSE	1.779	2	1	1	1	796	89.8	9.28	32	1	0	0.442	0	994596	439129	994596	439129	Peak Found	High	1
FALSE	High	None	H3BUX3	Uncharacterized protein (Fragment) OS=Homo sapiens PE=4 SV=1	0.005	FALSE	1.764	13	1	1	1	64	7.1	5.81	34	1	0	1.182	0	7698693	9101179	7698693	9101179	High	Peak Found	1
FALSE	High	Master Protein	P61513	60S ribosomal protein L37a OS=Homo sapiens GN=RPL37A PE=1 SV=2	0.005	FALSE	1.744	9	1	1	1	92	10.3	10.43	29	1	0	1.551	0	263401	408502	263401	408502	High	Peak Found	1
FALSE	High	Master Protein Candidate	A6NKH3	Putative 60S ribosomal protein L37a-like protein OS=Homo sapiens GN=RPL37AP8 PE=5 SV=2	0.005	FALSE	1.744	9	1	1	1	93	10.6	10.2	29	1	0	1.551	0	263401	408502	263401	408502	High	Peak Found	1
FALSE	High	Master Protein	O60664	Perilipin-3 OS=Homo sapiens GN=PLIN3 PE=1 SV=3	0.005	FALSE	1.737	4	1	1	1	434	47	5.44	22	1	0							Not Found	High	1
FALSE	High	Master Protein	Q9Y2Q9	28S ribosomal protein S28, mitochondrial OS=Homo sapiens GN=MRPS28 PE=1 SV=1	0.005	FALSE	1.702	5	1	1	1	187	20.8	9.1	46	1	0	1.053	0	185787	195584	185787	195584	High	Peak Found	1
FALSE	High	Master Protein	O60832	H/ACA ribonucleoprotein complex subunit 4 OS=Homo sapiens GN=DKC1 PE=1 SV=3	0.005	FALSE	1.69	2	1	1	1	514	57.6	9.42	17	1	0	0.359	0	294673	105798	294673	105798	Peak Found	High	1
FALSE	High	Master Protein	Q9HCC0	Methylcrotonoyl-CoA carboxylase beta chain, mitochondrial OS=Homo sapiens GN=MCCC2 PE=1 SV=1	0.005	FALSE	1.683	2	1	1	1	563	61.3	7.68	32	1	0	1.829	0	113652	207821	113652	207821	High	Peak Found	1
FALSE	High	Master Protein	O43399	Tumor protein D54 OS=Homo sapiens GN=TPD52L2 PE=1 SV=2	0.005	FALSE	1.68	4	1	1	1	206	22.2	5.36	30	1	0	2.962	0	46652.7	138201	46652.7	138201	High	Peak Found	1
FALSE	High	Master Protein	O14782	Kinesin-like protein KIF3C OS=Homo sapiens GN=KIF3C PE=1 SV=3	0.005	FALSE	1.669	1	1	1	1	793	89.4	8.22	0	1	0	1.624	0	70515.8	114545	70515.8	114545	High	Peak Found	1
FALSE	High	Master Protein	P34932	Heat shock 70 kDa protein 4 OS=Homo sapiens GN=HSPA4 PE=1 SV=4	0.005	FALSE	1.667	2	1	1	1	840	94.3	5.19	22	1	0							High	Not Found	1
FALSE	High	None	P30613	Pyruvate kinase PKLR OS=Homo sapiens GN=PKLR PE=1 SV=2	0.005	FALSE	1.64	2	1	1	1	574	61.8	7.74	0	1	0	0.15	0	2.38856e+06	358534	2.38856e+06	358534	Peak Found	High	1
FALSE	High	None	P54792	Putative segment polarity protein dishevelled homolog DVL1P1 OS=Homo sapiens GN=DVL1P1 PE=5 SV=1	0.005	FALSE	1.627	2	1	1	1	670	73.2	6.46	20	1	0	0.992	0	360750	357930	360750	357930	Peak Found	High	1
FALSE	High	None	A6NHL2	Tubulin alpha chain-like 3 OS=Homo sapiens GN=TUBAL3 PE=1 SV=2	0.005	FALSE	1.601	2	1	1	1	446	49.9	6.05	44	1	0	1.299	0	190046	246893	190046	246893	Peak Found	High	1
FALSE	High	Master Protein	P62277	40S ribosomal protein S13 OS=Homo sapiens GN=RPS13 PE=1 SV=2	0.005	FALSE	1.582	7	1	1	1	151	17.2	10.54	36	1	0	1.364	0	232050	316552	232050	316552	Peak Found	High	1
FALSE	High	None	Q8TD47	40S ribosomal protein S4, Y isoform 2 OS=Homo sapiens GN=RPS4Y2 PE=2 SV=3	0.005	FALSE	1.574	3	1	1	1	263	29.3	10.08	0	1	0	1.379	0	291319	401592	291319	401592	Peak Found	High	1
FALSE	High	None	P22090	40S ribosomal protein S4, Y isoform 1 OS=Homo sapiens GN=RPS4Y1 PE=1 SV=2	0.005	FALSE	1.574	3	1	1	1	263	29.4	10.24	0	1	0	1.379	0	291319	401592	291319	401592	Peak Found	High	1
FALSE	High	Master Protein	Q96K17	Transcription factor BTF3 homolog 4 OS=Homo sapiens GN=BTF3L4 PE=1 SV=1	0.005	FALSE	1.564	4	1	1	1	158	17.3	6.35	0	1	0	0.953	0	339311	323297	339311	323297	Peak Found	High	1
FALSE	High	Master Protein	Q14498	RNA-binding protein 39 OS=Homo sapiens GN=RBM39 PE=1 SV=2	0.005	FALSE	1.547	3	1	1	1	530	59.3	10.1	29	1	0	1.293	0	236777	306175	236777	306175	Peak Found	High	1
FALSE	High	None	P11021	78 kDa glucose-regulated protein OS=Homo sapiens GN=HSPA5 PE=1 SV=2	0.005	FALSE	1.546	2	1	1	1	654	72.3	5.16	18	1	0	1.324	0	583970	773455	583970	773455	Peak Found	High	1
FALSE	High	None	P34931	Heat shock 70 kDa protein 1-like OS=Homo sapiens GN=HSPA1L PE=1 SV=2	0.004	FALSE	1.546	2	1	1	1	641	70.3	6.02	18	1	0	1.324	0	583970	773455	583970	773455	Peak Found	High	1
FALSE	High	None	P0DMV8	Heat shock 70 kDa protein 1A OS=Homo sapiens GN=HSPA1A PE=1 SV=1	0.005	FALSE	1.546	2	1	1	1	641	70	5.66	18	1	0	1.324	0	583970	773455	583970	773455	Peak Found	High	1
FALSE	High	Master Protein	Q4G0J3	La-related protein 7 OS=Homo sapiens GN=LARP7 PE=1 SV=1	0.004	FALSE	1.545	2	1	1	1	582	66.9	9.55	17	1	0	1.181	0	86507.2	102140	86507.2	102140	High	Peak Found	1
FALSE	High	Master Protein	Q13505	Metaxin-1 OS=Homo sapiens GN=MTX1 PE=1 SV=2	0.004	FALSE	1.521	3	1	1	1	466	51.4	9.79	42	1	0							High	Not Found	1
FALSE	High	Master Protein	P49207	60S ribosomal protein L34 OS=Homo sapiens GN=RPL34 PE=1 SV=3	0.004	FALSE	1.514	7	1	1	1	117	13.3	11.47	0	1	0	1.486	0	348190	517288	348190	517288	Peak Found	High	1
FALSE	High	Master Protein	P43487	Ran-specific GTPase-activating protein OS=Homo sapiens GN=RANBP1 PE=1 SV=1	0.004	FALSE	1.509	4	1	1	1	201	23.3	5.29	0	1	0	1.124	0	140502	157976	140502	157976	Peak Found	High	1
FALSE	High	Master Protein	Q92997	Segment polarity protein dishevelled homolog DVL-3 OS=Homo sapiens GN=DVL3 PE=1 SV=2	0.004	FALSE	1.508	2	1	1	1	716	78	6.65	19	1	0	1.333	0	291283	388352	291283	388352	Peak Found	High	1
FALSE	High	None	F5H284	Peptidyl-prolyl cis-trans isomerase A-like 4D OS=Homo sapiens GN=PPIAL4D PE=3 SV=1	0.004	FALSE	1.49	4	1	1	1	164	18.2	9.35	15	1	0	0.966	0	512848	495470	512848	495470	Peak Found	High	1
FALSE	High	None	A0A075B767	Peptidyl-prolyl cis-trans isomerase OS=Homo sapiens GN=LOC105371242 PE=3 SV=1	0.004	FALSE	1.49	4	1	1	1	164	18.2	9.06	15	1	0	0.966	0	512848	495470	512848	495470	Peak Found	High	1
FALSE	High	None	A0A075B759	Peptidyl-prolyl cis-trans isomerase A-like 4E OS=Homo sapiens GN=PPIAL4E PE=3 SV=1	0.004	FALSE	1.49	4	1	1	1	164	18.2	9.35	15	1	0	0.966	0	512848	495470	512848	495470	Peak Found	High	1
FALSE	High	None	P0DN37	Peptidyl-prolyl cis-trans isomerase A-like 4G OS=Homo sapiens GN=PPIAL4G PE=3 SV=1	0.004	FALSE	1.49	4	1	1	1	164	18.2	9.06	15	1	0	0.966	0	512848	495470	512848	495470	Peak Found	High	1
FALSE	High	None	A0A0B4J2A2	Peptidyl-prolyl cis-trans isomerase A-like 4C OS=Homo sapiens GN=PPIAL4C PE=2 SV=1	0.004	FALSE	1.49	4	1	1	1	164	18.1	9.22	15	1	0	0.966	0	512848	495470	512848	495470	Peak Found	High	1
FALSE	High	Master Protein	P04040	Catalase OS=Homo sapiens GN=CAT PE=1 SV=3	0.004	FALSE	1.474	3	1	1	1	527	59.7	7.39	22	1	0	0.01		196165		196165		High	Not Found	1
FALSE	High	Master Protein	P26599	Polypyrimidine tract-binding protein 1 OS=Homo sapiens GN=PTBP1 PE=1 SV=1	0.007	FALSE	1.453	2	1	1	1	531	57.2	9.17	0	1	0	1.665	0	84931.5	141384	84931.5	141384	Peak Found	High	1
FALSE	High	Master Protein	P52272	Heterogeneous nuclear ribonucleoprotein M OS=Homo sapiens GN=HNRNPM PE=1 SV=3	0.007	FALSE	1.452	1	1	1	1	730	77.5	8.7	26	1	0	0.569	0	124564	70843.6	124564	70843.6	High	Peak Found	1
FALSE	High	Master Protein	P60842	Eukaryotic initiation factor 4A-I OS=Homo sapiens GN=EIF4A1 PE=1 SV=1	0.007	FALSE	1.442	2	1	1	1	406	46.1	5.48	46	1	0	1.171	0	338482	396402	338482	396402	High	Peak Found	1
FALSE	High	Master Protein Candidate	Q14240	Eukaryotic initiation factor 4A-II OS=Homo sapiens GN=EIF4A2 PE=1 SV=2	0.007	FALSE	1.442	2	1	1	1	407	46.4	5.48	46	1	0	1.171	0	338482	396402	338482	396402	High	Peak Found	1
FALSE	High	Master Protein	P11387	DNA topoisomerase 1 OS=Homo sapiens GN=TOP1 PE=1 SV=2	0.007	FALSE	1.432	1	1	1	1	765	90.7	9.31	27	1	0							Not Found	High	1
FALSE	Medium	Master Protein	Q5VWQ0	Lysine-specific demethylase 9 OS=Homo sapiens GN=RSBN1 PE=1 SV=2	0.011	FALSE	1.398	2	1	1	1	802	90	8.6	0	1	0	2.714	0	32561.8	88382.9	32561.8	88382.9	Peak Found	High	1
FALSE	Medium	Master Protein	P11586	C-1-tetrahydrofolate synthase, cytoplasmic OS=Homo sapiens GN=MTHFD1 PE=1 SV=3	0.011	FALSE	1.396	1	1	1	1	935	101.5	7.3	16	1	0	1.178	0	77586.7	91431.5	77586.7	91431.5	High	Peak Found	1
FALSE	Medium	Master Protein	Q9NYC9	Dynein heavy chain 9, axonemal OS=Homo sapiens GN=DNAH9 PE=1 SV=3	0.011	FALSE	1.379	0	1	1	1	4486	511.6	5.91	36	1	0	1.362	0	391403	533237	391403	533237	Peak Found	High	1
FALSE	Medium	Master Protein Candidate	Q92769	Histone deacetylase 2 OS=Homo sapiens GN=HDAC2 PE=1 SV=2	0.011	FALSE	1.359	2	1	1	1	488	55.3	5.91	18	1	0	1.282	0	160777	206085	160777	206085	Peak Found	High	1
FALSE	Medium	Master Protein	Q13547	Histone deacetylase 1 OS=Homo sapiens GN=HDAC1 PE=1 SV=1	0.011	FALSE	1.359	2	1	1	1	482	55.1	5.48	18	1	0	1.282	0	160777	206085	160777	206085	Peak Found	High	1
FALSE	Medium	Master Protein	P53396	ATP-citrate synthase OS=Homo sapiens GN=ACLY PE=1 SV=3	0.011	FALSE	1.347	1	1	1	1	1101	120.8	7.33	0	1	0	1.558	0	323284	503690	323284	503690	High	Peak Found	1
FALSE	Medium	Master Protein	Q08170	Serine/arginine-rich splicing factor 4 OS=Homo sapiens GN=SRSF4 PE=1 SV=2	0.011	FALSE	1.338	1	1	1	1	494	56.6	11.52	0	1	0	0.022	0	442395	9518.05	442395	9518.05	High	Peak Found	1
FALSE	Medium	Master Protein	P39748	Flap endonuclease 1 OS=Homo sapiens GN=FEN1 PE=1 SV=1	0.011	FALSE	1.338	2	1	1	1	380	42.6	8.62	0	1	0	0.843	0	317454	267615	317454	267615	Peak Found	High	1
FALSE	Medium	Master Protein	Q16836	Hydroxyacyl-coenzyme A dehydrogenase, mitochondrial OS=Homo sapiens GN=HADH PE=1 SV=3	0.011	FALSE	1.324	3	1	1	1	314	34.3	8.85	0	1	0	0.848	0	137135	116323	137135	116323	High	Peak Found	1
FALSE	Medium	Master Protein	O00148	ATP-dependent RNA helicase DDX39A OS=Homo sapiens GN=DDX39A PE=1 SV=2	0.011	FALSE	1.297	2	1	1	1	427	49.1	5.68	0	1	0	0.794	0	126331	100368	126331	100368	Peak Found	High	1
FALSE	Medium	Master Protein Candidate	Q13838	Spliceosome RNA helicase DDX39B OS=Homo sapiens GN=DDX39B PE=1 SV=1	0.011	FALSE	1.297	2	1	1	1	428	49	5.67	0	1	0	0.794	0	126331	100368	126331	100368	Peak Found	High	1
FALSE	Medium	Master Protein	P50238	Cysteine-rich protein 1 OS=Homo sapiens GN=CRIP1 PE=1 SV=3	0.01	FALSE	1.291	9	1	1	1	77	8.5	8.75	35	1	0	0.893	0	1.41892e+06	1.26761e+06	1.41892e+06	1.26761e+06	High	Peak Found	1
FALSE	Medium	Master Protein	P39023	60S ribosomal protein L3 OS=Homo sapiens GN=RPL3 PE=1 SV=2	0.01	FALSE	1.29	2	1	1	1	403	46.1	10.18	0	1	0	1.698	0	252629	429033	252629	429033	Peak Found	High	1
FALSE	Medium	Master Protein	Q8TCJ2	Dolichyl-diphosphooligosaccharide--protein glycosyltransferase subunit STT3B OS=Homo sapiens GN=STT3B PE=1 SV=1	0.01	FALSE	1.286	1	1	1	1	826	93.6	8.91	29	1	0	0.764	0	714978	546507	714978	546507	High	Peak Found	1
FALSE	Medium	Master Protein	O95232	Luc7-like protein 3 OS=Homo sapiens GN=LUC7L3 PE=1 SV=2	0.01	FALSE	1.256	2	1	1	1	432	51.4	9.79	45	1	0	1.114	0	288355	321262	288355	321262	Peak Found	High	1
FALSE	Medium	Master Protein	Q99832	T-complex protein 1 subunit eta OS=Homo sapiens GN=CCT7 PE=1 SV=2	0.01	FALSE	1.24	3	1	1	1	543	59.3	7.65	0	1	0							Not Found	High	1
FALSE	Medium	Master Protein	Q96AG4	Leucine-rich repeat-containing protein 59 OS=Homo sapiens GN=LRRC59 PE=1 SV=1	0.01	FALSE	1.228	3	1	1	1	307	34.9	9.57	21	1	0	0.305	0	581435	177270	581435	177270	Peak Found	High	1
FALSE	Medium	Master Protein	Q9UKM9	RNA-binding protein Raly OS=Homo sapiens GN=RALY PE=1 SV=1	0.01	FALSE	1.225	3	1	1	1	306	32.4	9.17	0	1	0	1.937	0	57972.2	112276	57972.2	112276	Peak Found	High	1
FALSE	Medium	Master Protein	P26447	Protein S100-A4 OS=Homo sapiens GN=S100A4 PE=1 SV=1	0.01	FALSE	1.22	8	1	1	1	101	11.7	6.11	0	1	0	0.842	0	261979	220581	261979	220581	Peak Found	High	1
FALSE	Medium	Master Protein	O15347	High mobility group protein B3 OS=Homo sapiens GN=HMGB3 PE=1 SV=4	0.01	FALSE	1.22	7	1	1	1	200	23	8.37	0	1	0	1	0	103334	103286	103334	103286	Peak Found	High	1
FALSE	Medium	Master Protein	Q8WUQ7	Cactin OS=Homo sapiens GN=CACTIN PE=1 SV=3	0.01	FALSE	1.213	2	1	1	1	758	88.6	9.14	27	1	0							Not Found	High	1
FALSE	Medium	None	Q58FF3	Putative endoplasmin-like protein OS=Homo sapiens GN=HSP90B2P PE=5 SV=1	0.012	FALSE	1.21	2	1	1	1	399	45.8	5.26	39	1	0	0.791	0	127157	100531	127157	100531	High	Peak Found	1
FALSE	Medium	Master Protein	Q13423	NAD(P) transhydrogenase, mitochondrial OS=Homo sapiens GN=NNT PE=1 SV=3	0.012	FALSE	1.199	1	1	1	1	1086	113.8	8.09	0	1	0	0.989	0	141714	140124	141714	140124	Peak Found	High	1
FALSE	Medium	Master Protein	P59190	Ras-related protein Rab-15 OS=Homo sapiens GN=RAB15 PE=1 SV=1	0.012	FALSE	1.194	5	1	1	1	212	24.4	5.71	26	1	0	1.226	0	484251	593650	484251	593650	Peak Found	High	1
FALSE	Medium	Master Protein	Q9UNZ2	NSFL1 cofactor p47 OS=Homo sapiens GN=NSFL1C PE=1 SV=2	0.014	FALSE	1.189	5	1	1	1	370	40.5	5.1	19	1	0							High	Not Found	1
FALSE	Medium	Master Protein	Q15388	Mitochondrial import receptor subunit TOM20 homolog OS=Homo sapiens GN=TOMM20 PE=1 SV=1	0.014	FALSE	1.18	5	1	1	1	145	16.3	8.6	29	1	0	0.985	0	12019615	11839334	12019615	11839334	Peak Found	High	1
FALSE	Medium	Master Protein	P15880	40S ribosomal protein S2 OS=Homo sapiens GN=RPS2 PE=1 SV=2	0.02	FALSE	1.133	4	1	1	1	293	31.3	10.24	0	1	0	1.258	0	104084	130904	104084	130904	Peak Found	High	1
FALSE	Medium	None	O43293	Death-associated protein kinase 3 OS=Homo sapiens GN=DAPK3 PE=1 SV=1	0.02	FALSE	1.128	1	1	1	1	454	52.5	6.89	40	1	0	1.135	0	87002.9	98788.7	87002.9	98788.7	Peak Found	High	1
FALSE	Medium	Master Protein Candidate	Q15907	Ras-related protein Rab-11B OS=Homo sapiens GN=RAB11B PE=1 SV=4	0.022	FALSE	1.126	4	1	1	1	218	24.5	5.94	25	1	0	1.316	0	55721.1	73304.3	55721.1	73304.3	Peak Found	High	1
FALSE	Medium	Master Protein	P62491	Ras-related protein Rab-11A OS=Homo sapiens GN=RAB11A PE=1 SV=3	0.022	FALSE	1.126	4	1	1	1	216	24.4	6.57	25	1	0	1.316	0	55721.1	73304.3	55721.1	73304.3	Peak Found	High	1
FALSE	Medium	Master Protein	Q9NQH7	Probable Xaa-Pro aminopeptidase 3 OS=Homo sapiens GN=XPNPEP3 PE=1 SV=1	0.022	FALSE	1.125	1	1	1	1	507	57	6.83	30	1	0	0.971	0	192559	186930	192559	186930	High	Peak Found	1
FALSE	Medium	None	Q9BUJ2	Heterogeneous nuclear ribonucleoprotein U-like protein 1 OS=Homo sapiens GN=HNRNPUL1 PE=1 SV=2	0.022	FALSE	1.124	1	1	1	1	856	95.7	6.92	0	1	0	0.553	0	401145	221802	401145	221802	Peak Found	High	1
FALSE	Medium	Master Protein	P33316	Deoxyuridine 5'-triphosphate nucleotidohydrolase, mitochondrial OS=Homo sapiens GN=DUT PE=1 SV=4	0.022	FALSE	1.111	7	1	1	1	252	26.5	9.36	23	1	0	1.725	0	86306.8	148918	86306.8	148918	High	Peak Found	1
FALSE	Medium	Master Protein	Q9ULV4	Coronin-1C OS=Homo sapiens GN=CORO1C PE=1 SV=1	0.022	FALSE	1.111	1	1	1	1	474	53.2	7.08	0	1	0	0.929	0	149815	139148	149815	139148	Peak Found	High	1
FALSE	Medium	Master Protein	Q9BRP8	Partner of Y14 and mago OS=Homo sapiens GN=PYM1 PE=1 SV=1	0.022	FALSE	1.105	5	1	1	1	204	22.6	9.45	29	1	0	0.833	0	99128.9	82561.8	99128.9	82561.8	High	Peak Found	1
FALSE	Medium	Master Protein	P36542	ATP synthase subunit gamma, mitochondrial OS=Homo sapiens GN=ATP5C1 PE=1 SV=1	0.022	FALSE	1.1	2	1	1	1	298	33	9.22	0	1	0	1.044	0	65841.4	68715.9	65841.4	68715.9	Peak Found	High	1
FALSE	Medium	Master Protein	Q9Y6C9	Mitochondrial carrier homolog 2 OS=Homo sapiens GN=MTCH2 PE=1 SV=1	0.022	FALSE	1.092	3	1	1	1	303	33.3	7.97	22	1	0	1.077	0	95988.3	103412	95988.3	103412	Peak Found	High	1
FALSE	Medium	None	P26583	High mobility group protein B2 OS=Homo sapiens GN=HMGB2 PE=1 SV=2	0.022	FALSE	1.091	3	1	1	1	209	24	7.81	0	1	0	0.798	0	253777	202450	253777	202450	Peak Found	High	1
FALSE	Medium	None	P23497	Nuclear autoantigen Sp-100 OS=Homo sapiens GN=SP100 PE=1 SV=3	0.022	FALSE	1.091	1	1	1	1	879	100.4	8.22	0	1	0	0.798	0	253777	202450	253777	202450	Peak Found	High	1
FALSE	Medium	Master Protein	Q9UKJ3	G patch domain-containing protein 8 OS=Homo sapiens GN=GPATCH8 PE=1 SV=2	0.022	FALSE	1.082	1	1	1	1	1502	164.1	8.66	21	1	0	0.709	0	46228.3	32753.4	46228.3	32753.4	High	Peak Found	1
FALSE	Medium	Master Protein	P49792	E3 SUMO-protein ligase RanBP2 OS=Homo sapiens GN=RANBP2 PE=1 SV=2	0.022	FALSE	1.081	1	1	1	1	3224	358	6.2	36	1	0	1.047	0	61134.4	63977.3	61134.4	63977.3	Peak Found	High	1
FALSE	Medium	Master Protein	P20290	Transcription factor BTF3 OS=Homo sapiens GN=BTF3 PE=1 SV=1	0.022	FALSE	1.07	3	1	1	1	206	22.2	9.38	25	1	0	1.089	0	294073	320139	294073	320139	Peak Found	High	1
FALSE	Medium	Master Protein	Q5VTL8	Pre-mRNA-splicing factor 38B OS=Homo sapiens GN=PRPF38B PE=1 SV=1	0.022	FALSE	1.05	1	1	1	1	546	64.4	10.54	22	1	0	0.961	0	538554	517609	538554	517609	Peak Found	High	1
FALSE	Medium	Master Protein	Q9HAU8	Aminopeptidase RNPEPL1 OS=Homo sapiens GN=RNPEPL1 PE=1 SV=3	0.021	FALSE	1.03	1	1	1	1	725	79.9	5.19	26	1	0	0.01		599443		599443		High	Not Found	1
FALSE	Medium	Master Protein	Q96JM7	Lethal(3)malignant brain tumor-like protein 3 OS=Homo sapiens GN=L3MBTL3 PE=1 SV=2	0.023	FALSE	1.021	2	1	1	1	780	88.3	6.46	18	1	0	1.297	0	64245.3	83311.2	64245.3	83311.2	Peak Found	High	1
FALSE	Medium	Master Protein	P17812	CTP synthase 1 OS=Homo sapiens GN=CTPS1 PE=1 SV=2	0.023	FALSE	1.018	2	1	1	1	591	66.6	6.46	0	1	0	1.429	0	130666	186726	130666	186726	High	Peak Found	1
FALSE	Medium	Master Protein Candidate	Q9H0U4	Ras-related protein Rab-1B OS=Homo sapiens GN=RAB1B PE=1 SV=1	0.023	FALSE	1.012	4	1	1	1	201	22.2	5.73	0	1	0	100			180697		180697	High	Peak Found	1
FALSE	Medium	Master Protein Candidate	Q92928	Putative Ras-related protein Rab-1C OS=Homo sapiens GN=RAB1C PE=5 SV=2	0.023	FALSE	1.012	4	1	1	1	201	22	5.43	0	1	0	100			180697		180697	High	Peak Found	1
FALSE	Medium	Master Protein	P62820	Ras-related protein Rab-1A OS=Homo sapiens GN=RAB1A PE=1 SV=3	0.023	FALSE	1.012	4	1	1	1	205	22.7	6.21	0	1	0	100			180697		180697	High	Peak Found	1
FALSE	Medium	Master Protein	P06703	Protein S100-A6 OS=Homo sapiens GN=S100A6 PE=1 SV=1	0.023	FALSE	1.006	8	1	1	1	90	10.2	5.48	41	1	0	0.982	0	2584410	2536603	2584410	2536603	Peak Found	High	1
FALSE	Medium	Master Protein Candidate	Q96L21	60S ribosomal protein L10-like OS=Homo sapiens GN=RPL10L PE=1 SV=3	0.023	FALSE	0.994	3	1	1	1	214	24.5	10.01	0	1	0	0.404	0	113599	45866.3	113599	45866.3	High	Peak Found	1
FALSE	Medium	Master Protein	P27635	60S ribosomal protein L10 OS=Homo sapiens GN=RPL10 PE=1 SV=4	0.023	FALSE	0.994	3	1	1	1	214	24.6	10.08	0	1	0	0.404	0	113599	45866.3	113599	45866.3	High	Peak Found	1
