# Supplementary material for: Mapping the intracellular HMGB1 interactome and alterations induced by Toll-like receptor 4 activation
Source: J Biol Chem. 2025 Oct 27;301(12):110866. doi: 10.1016/j.jbc.2025.110866 (PMC12681554; doi:10.1016/j.jbc.2025.110866)
Supplement: Data Table S2 [file mmc3.xlsx]

## Sheet: Filtered data
Data table S2 - Filtered data. Identified proteins in the HMGB1 interactome in resting and LPS stressed THP1 cells (n=3). The table contains information about protein names, uniprot accession numbers, predicted cellular localizations, gene names and the quantitative numbers of protein abundances and log2-fold changes (LPS/Control).
				N1				N2				N3
Accession	Description	Localization	Name	Abundances (Grouped): Control	Abundances (Grouped): Sample	Abundance Ratio: (Sample) / (Control)	Log2Ratio	Abundances (Grouped): Control	Abundances (Grouped): Sample	Abundance Ratio: (Sample) / (Control)	Log2Ratio	Abundances (Grouped): Control	Abundances (Grouped): Sample	Abundance Ratio: (Sample) / (Control)	Log2Ratio	Average Log2FC
P04040	Catalase OS=Homo sapiens GN=CAT PE=1 SV=3	Vesicles	CAT	243919		0.01	-6.64386					196165		0.01	-6.64386	-6.64386
P04792	Heat shock protein beta-1 OS=Homo sapiens GN=HSPB1 PE=1 SV=2	Cytoskeleton, plasma membrane, Cytosol, Nucleus	HSPB1	142496		0.01	-6.64386	162057		0.01	-6.64386	108531		0.01	-6.64386	-6.64386
Q9BYG3	MKI67 FHA domain-interacting nucleolar phosphoprotein OS=Homo sapiens GN=NIFK PE=1 SV=1	Nucleoli	NIFK	320941		0.01	-6.64386	968957	1031747	1.065	0.0908534					-3.2765
Q8WUQ7	Cactin OS=Homo sapiens GN=CACTIN PE=1 SV=3	Nucleoplasm, Cytosol, Nuclear speckles	CACTIN					1.10787e+06	59002.5	0.293	-1.77103				-	-1.77103
Q8TCJ2	Dolichyl-diphosphooligosaccharide--protein glycosyltransferase subunit STT3B OS=Homo sapiens GN=STT3B PE=1 SV=1	Endoplasmic reticulum	STT3B	380726	175708	0.462	-1.11404					714978	546507	0.764	-0.388355	-0.751195
Q8WU68	Splicing factor U2AF 26 kDa subunit OS=Homo sapiens GN=U2AF1L4 PE=1 SV=2	Nucleoplasm	U2AF1L4	325460	156397	0.481	-1.05589	160669	232794	1.449	0.535058	878500	295705	0.337	-1.56918	-0.696671
Q9BRU9	rRNA-processing protein UTP23 homolog OS=Homo sapiens GN=UTP23 PE=1 SV=2	Nucleoli	UTP23	1.47336e+06	839613	0.57	-0.810966	1271134	948044	0.746	-0.422752					-0.616859
Q02040	A-kinase anchor protein 17A OS=Homo sapiens GN=AKAP17A PE=1 SV=2	Nuclear speckles	AKAP17A	147609	98744.9	0.669	-0.579922	233579	155432	0.665	-0.588574					-0.584248
P30414	NK-tumor recognition protein OS=Homo sapiens GN=NKTR PE=1 SV=2	Nucleoplasm, Plasma membrane, Cytosol	NKTR	3.32105e+07	1.76239e+07	0.52	-0.943416	2.54463e+07	1.88104e+07	0.738	-0.438307	1.53817e+07	1.28234e+07	0.909	-0.137648	-0.506457
P18085	ADP-ribosylation factor 4 OS=Homo sapiens GN=ARF4 PE=1 SV=3	Golgi apparatus and other locations (membrane, lipid-anchor)	ARF4	1.14012e+06	473269	0.415	-1.26882					4.10745e+06	2.91221e+06	1.222	0.289244	-0.489786
P00367	Glutamate dehydrogenase 1, mitochondrial OS=Homo sapiens GN=GLUD1 PE=1 SV=2	Mitochondria	GLUD1	1.02296e+06	686697	0.681	-0.554273	659037	536777	0.733	-0.448115	744866	622406	0.833	-0.263612	-0.422
Q8IXI1	Mitochondrial Rho GTPase 2 OS=Homo sapiens GN=RHOT2 PE=1 SV=2	Mitochondria	RHOT2	115613	83120.1	0.719	-0.475936	130046	102323	0.787	-0.345564					-0.41075
Q9H7N4	Splicing factor, arginine/serine-rich 19 OS=Homo sapiens GN=SCAF1 PE=1 SV=3	Nucleoplasm, Cytosol	SCAF1	165532	98851.6	0.597	-0.744197	124407	95382.2	0.767	-0.382702	131244	122407	0.933	-0.100051	-0.408983
Q9UKJ3	G patch domain-containing protein 8 OS=Homo sapiens GN=GPATCH8 PE=1 SV=2	Nuclear speckles, Mitochondria	GPATCH8	94974.6	69522.6	0.732	-0.450084	101221	83833.1	0.828	-0.272297	46228.3	32753.4	0.709	-0.496142	-0.406175
A0JLT2	Mediator of RNA polymerase II transcription subunit 19 OS=Homo sapiens GN=MED19 PE=1 SV=2	Nucleoplasm, Nuclear bodies	MED19	585801	364827	0.623	-0.682696	500638	423279	0.845	-0.242977	682763	578966	0.848	-0.237864	-0.387846
P53701	Cytochrome c-type heme lyase OS=Homo sapiens GN=HCCS PE=1 SV=1	Mitochondria	HCCS	930493	306004	0.589	-0.76366	405009	355926	0.878	-0.187707	481988	425015	0.871	-0.199255	-0.383541
P45973	Chromobox protein homolog 5 OS=Homo sapiens GN=CBX5 PE=1 SV=1	Nucleoplasm	CBX5	183444	120308	0.656	-0.608232	150362	134924	0.897	-0.15682					-0.382526
Q13523	Serine/threonine-protein kinase PRP4 homolog OS=Homo sapiens GN=PRPF4B PE=1 SV=3	Nuclear speckles	PRPF4B	5.95829e+06	3.49211e+06	0.597	-0.744197	1.96318e+06	1.63148e+06	0.832	-0.265345	729114	702759	0.946	-0.0800879	-0.36321
Q8IYB3	Serine/arginine repetitive matrix protein 1 OS=Homo sapiens GN=SRRM1 PE=1 SV=2	Nuclear speckles	SRRM1	450132	223474	0.496	-1.01159	282259	283592	1.005	0.0071955	259488	1.2828e+06	1.031	0.0440443	-0.320116
P04150	Glucocorticoid receptor OS=Homo sapiens GN=NR3C1 PE=1 SV=1	Nucleoplasm, Mitochondria, Cytosol	NR3C1	169098	132571	0.784	-0.351074	162728	140610	0.864	-0.210897					-0.280986
O60664	Perilipin-3 OS=Homo sapiens GN=PLIN3 PE=1 SV=3	Lipid droplets, Cytosol	PLIN3	133108	110226	0.828	-0.272297								-	-0.272297
Q6PCB5	Round spermatid basic protein 1-like protein OS=Homo sapiens GN=RSBN1L PE=1 SV=2	Nucleoplasm, Nuclear speckles, Aggresome	RSBN1L	4.94265e+06	3.19601e+06	0.647	-0.628162	4562812	4.27576e+06	0.937	-0.093879	3.37856e+06	3292331	0.974	-0.0380063	-0.253349
Q5VTL8	Pre-mRNA-splicing factor 38B OS=Homo sapiens GN=PRPF38B PE=1 SV=1	Nucleus	PRPF38B	481707	332940	0.691	-0.533242	972323	873355	0.894	-0.161653	538554	517609	0.961	-0.0573917	-0.250762
Q9Y3C1	Nucleolar protein 16 OS=Homo sapiens GN=NOP16 PE=1 SV=2	Nucleoplasm, Nucleoli, Vesicles	NOP16	1.62281e+06	1.15868e+06	0.714	-0.486004	2.34672e+06	2.52572e+06	1.076	0.105678	936825	782202	0.787	-0.345564	-0.241963
Q7Z434	Mitochondrial antiviral-signaling protein OS=Homo sapiens GN=MAVS PE=1 SV=2	Mitochondria	MAVS	1.46128e+06	1.142e+06	0.733	-0.448115	1.19149e+06	1.23508e+06	0.948	-0.077041	1.44514e+06	1.34159e+06	0.871	-0.199255	-0.24147
Q8IY81	pre-rRNA processing protein FTSJ3 OS=Homo sapiens GN=FTSJ3 PE=1 SV=2	Nucleoplasm, Nucleoli, Mitotic chromosome	FTSJ3	2.1554e+06	907989	0.519	-0.946194	4.42191e+06	3.74403e+06	0.854	-0.227692					-0.227692
U3KPZ7	Uncharacterized protein OS=Homo sapiens PE=4 SV=1		Unknown (U3KPZ7)	445924	330723	0.742	-0.430509	433249	399645	0.922	-0.117161	382629	374376	0.978	-0.0320936	-0.193255
P49458	Signal recognition particle 9 kDa protein OS=Homo sapiens GN=SRP9 PE=1 SV=2	Cytoplasm and Cytosol	SRP9	218566	170550	0.78	-0.358454	541786	536658	0.986	-0.0203404					-0.189397
Q9H9J4	Ubiquitin carboxyl-terminal hydrolase 42 OS=Homo sapiens GN=USP42 PE=1 SV=3	Nucleoplasm	USP42	2.401e+06	1.61946e+06	0.781	-0.356606	1.70707e+06	1.33953e+06	0.785	-0.349235	1.51252e+06	1.73217e+06	1.101	0.138814	-0.189009
Q96IZ7	Serine/Arginine-related protein 53 OS=Homo sapiens GN=RSRC1 PE=1 SV=1	Nuclear speckles	RSRC1	226889	171986	0.758	-0.39973	418614	375173	0.896	-0.158429	524224	526480	1.004	0.00575927	-0.184133
P39748	Flap endonuclease 1 OS=Homo sapiens GN=FEN1 PE=1 SV=1	Nucleoplasm, nucleoli	FEN1					587823	543436	0.924	-0.114035	317454	267615	0.843	-0.246395	-0.180215
O15145	Actin-related protein 2/3 complex subunit 3 OS=Homo sapiens GN=ARPC3 PE=1 SV=3	Nucleoplasm	ARPC3	1572203	1.06557e+06	0.678	-0.560643	1.04653e+06	975823	0.932	-0.101598	4.69118e+06	5.19671e+06	1.096	0.132248	-0.176664
Q92667	A-kinase anchor protein 1, mitochondrial OS=Homo sapiens GN=AKAP1 PE=1 SV=1	Mitochondria	AKAP1	4.89366e+06	2.76357e+06	0.721	-0.471929	4.27459e+06	4.18455e+06	1.013	0.0186342	3.53259e+06	3.59694e+06	0.97	-0.0439433	-0.165746
P06703	Protein S100-A6 OS=Homo sapiens GN=S100A6 PE=1 SV=1	Plasma membrane, Cytosol	S100A6	3373033	2.5296e+06	0.75	-0.415037	2.745e+06	2.66169e+06	0.97	-0.0439433	2584410	2536603	0.982	-0.0262051	-0.161729
Q04837	Single-stranded DNA-binding protein, mitochondrial OS=Homo sapiens GN=SSBP1 PE=1 SV=1	Mitochondria	SSBP1	201848	155586	0.771	-0.375197	165211	171486	1.038	0.0538064					-0.160695
Q9Y2X3	Nucleolar protein 58 OS=Homo sapiens GN=NOP58 PE=1 SV=1	Nucleoplasm, Nucleoli fibrillar center	NOP58	280489	224328	0.8	-0.321928	301162	303617	1.008	0.0114956					-0.155216
Q92564	DCN1-like protein 4 OS=Homo sapiens GN=DCUN1D4 PE=1 SV=2	Vesicles	DCUN1D4	623504	537361	0.862	-0.21424	448961	425896	0.949	-0.07552					-0.14488
E9PLD3	Uncharacterized protein OS=Homo sapiens PE=4 SV=1		Unknown (E9PLD3)	3.70966e+06	2910850	0.785	-0.349235	1.10422e+07	1.17874e+07	1.054	0.0758749					-0.13668
Q01518	Adenylyl cyclase-associated protein 1 OS=Homo sapiens GN=CAP1 PE=1 SV=5	Cytosol	CAP1	2.48356e+06	1.84736e+06	0.749	-0.416962	3.83301e+06	3.43492e+06	1.083	0.115033	1.46504e+07	1.41938e+07	0.937	-0.093879	-0.131936
P00918	Carbonic anhydrase 2 OS=Homo sapiens GN=CA2 PE=1 SV=2	Plasma membrane, cytoplasm and cytosol	CA2					646213	541354	0.826	-0.275786	4.01729e+06	2.69402e+07	1.015	0.0214797	-0.127153
Q9NWT8	Aurora kinase A-interacting protein OS=Homo sapiens GN=AURKAIP1 PE=1 SV=1	Nucleoplasm, Vesicles, Mitochondria	AURKAIP1	37818828	31211404	0.825	-0.277534	4.52599e+07	4.37439e+07	1.02	0.0285692					-0.124482
Q13505	Metaxin-1 OS=Homo sapiens GN=MTX1 PE=1 SV=2	Mitochondria	MTX1	158660	137916	0.869	-0.202572	207808	204144	0.982	-0.0262051				-	-0.114388
O95373	Importin-7 OS=Homo sapiens GN=IPO7 PE=1 SV=1	Nucleoplasm, Cytosol	IPO7	197742	139015	0.703	-0.508403	139024	169545	1.22	0.286881					-0.110761
P18583	Protein SON OS=Homo sapiens GN=SON PE=1 SV=4	Nuclear speckles	SON	1.2292e+07	8.27248e+06	0.719	-0.475936	1.13539e+07	1.08078e+07	0.99	-0.0144996	6.26827e+06	7.12805e+06	1.13	0.176323	-0.104704
Q15388	Mitochondrial import receptor subunit TOM20 homolog OS=Homo sapiens GN=TOMM20 PE=1 SV=1	Mitochondria	TOMM20	19101412	14718609	0.771	-0.375197	14428017	15565672	1.079	0.109695	12019615	11839334	0.985	-0.0218044	-0.0957689
P61204	ADP-ribosylation factor 3 OS=Homo sapiens GN=ARF3 PE=1 SV=2	Golgi apparatus	ARF3	6.97649e+06	4.93645e+06	0.707	-0.500218	6.11266e+06	6.26182e+06	0.997	-0.00433459	2318910	2.72431e+06	1.167	0.222805	-0.093916
Q9BVP2	Guanine nucleotide-binding protein-like 3 OS=Homo sapiens GN=GNL3 PE=1 SV=2	Nucleoli rim	GNL3	4.8498e+07	3.43328e+07	0.893	-0.163268	4.83943e+07	5.57006e+07	1.229	0.297485	3.49164e+07	2.49604e+07	0.75	-0.415037	-0.0936068
P61604	10 kDa heat shock protein, mitochondrial OS=Homo sapiens GN=HSPE1 PE=1 SV=2	Mitochondrion (Mitochondrion matrix)	HSPE1	6.05119e+06	4.50543e+06	0.75	-0.415037	4.52056e+06	4.92349e+06	1.154	0.206643	6.58876e+06	6.59326e+06	0.957	-0.0634092	-0.0906011
Q8N9Q2	Protein SREK1IP1 OS=Homo sapiens GN=SREK1IP1 PE=1 SV=1	Nucleoli, Nucleoplasm	SREK1IP1	7.68913e+06	5.69028e+06	0.748	-0.41889	2.22941e+06	2.38896e+06	1.072	0.100305	2.98015e+06	3.12859e+06	1.05	0.0703893	-0.0827319
Q9BU76	Multiple myeloma tumor-associated protein 2 OS=Homo sapiens GN=MMTAG2 PE=1 SV=1	Plasma membrane, cytosol, Nuclear speckles	MMTAG2	2.74576e+06	1.80502e+06	0.733	-0.448115	1.33456e+06	1.44237e+06	1.08	0.111031	1.45639e+06	1.62571e+06	1.067	0.0935602	-0.0811745
O75367	Core histone macro-H2A.1 OS=Homo sapiens GN=H2AFY PE=1 SV=4	Nucleoplasm	H2AFY	700615	1.20246e+06	1.142	0.191563	2.31289e+06	1.94547e+06	0.845	-0.242977	2.15045e+06	1.88849e+06	0.909	-0.137648	-0.0630206
O14641	Segment polarity protein dishevelled homolog DVL-2 OS=Homo sapiens GN=DVL2 PE=1 SV=1	Nucleoplasm	DVL2	1.05782e+06	806573	0.795	-0.330973	592168	567940	0.959	-0.0603973					-0.0603973
Q9NX58	Cell growth-regulating nucleolar protein OS=Homo sapiens GN=LYAR PE=1 SV=2	Nucleoplasm, Nucleoli rim, Nucleoli	LYAR	179458	167296	0.932	-0.101598	2.56853e+06	2.12455e+06	1.171	0.227741	1.99981e+06	1.26842e+06	0.828	-0.272297	-0.0487181
Q9BRP8	Partner of Y14 and mago OS=Homo sapiens GN=PYM1 PE=1 SV=1	Nucleoli, cell junctions, cytosol, nuceloplasm	PYM1					92574.2	105047	1.135	0.182692	99128.9	82561.8	0.833	-0.263612	-0.0404597
Q9NP64	Nucleolar protein of 40 kDa OS=Homo sapiens GN=ZCCHC17 PE=1 SV=1	Nucleolus	ZCCHC17	8.2587e+06	5.77578e+06	0.724	-0.465938	1.24648e+06	1.0788e+06	0.899	-0.153607	863190	1.20367e+06	1.426	0.511974	-0.0358571
P51159	Ras-related protein Rab-27A OS=Homo sapiens GN=RAB27A PE=1 SV=3	Endosome, Lysosome, other locations (membrane, anchor, melanodsome.)	RAB27A	539404	426397	0.827	-0.274041	960055	1.11945e+06	1.151	0.202888					-0.0355765
P37837	Transaldolase OS=Homo sapiens GN=TALDO1 PE=1 SV=2	Nucleoplasm, Cytosol	TALDO1	986382	883626	0.872	-0.1976	1.44183e+06	1.53859e+06	1.016	0.0229004	590903	1.16043e+06	1.058	0.0813396	-0.03112
Q9NS69	Mitochondrial import receptor subunit TOM22 homolog OS=Homo sapiens GN=TOMM22 PE=1 SV=3	Mitochondria	TOMM22	6.33239e+06	6.96399e+06	0.8	-0.321928	6.41333e+06	9.18615e+06	1.161	0.215368	8.54171e+06	8.59587e+06	1.021	0.0299829	-0.0255258
P08574	Cytochrome c1, heme protein, mitochondrial OS=Homo sapiens GN=CYC1 PE=1 SV=3	Mitochondria	CYC1	159246	135761	0.853	-0.229382	233508	270849	1.139	0.187768					-0.0208073
P13861	cAMP-dependent protein kinase type II-alpha regulatory subunit OS=Homo sapiens GN=PRKAR2A PE=1 SV=2	Cytoplasm and Cytosol, plasma membrane	PRKAR2A	614230	497971	0.815	-0.295128	491597	507817	1.033	0.0468403	204385	253597	1.241	0.311503	0.0210718
Q7Z2W4	Zinc finger CCCH-type antiviral protein 1 OS=Homo sapiens GN=ZC3HAV1 PE=1 SV=3	Golgi apparatus, Cytosol	ZC3HAV1	1.35682e+06	819118	0.604	-0.72738	1.51693e+06	1.48815e+06	0.972	-0.0409718	585481	1.10097e+06	1.788	0.838347	0.0233318
B4DLN1	cDNA FLJ60124, highly similar to Mitochondrial dicarboxylate carrier OS=Homo sapiens PE=2 SV=1	Mitochondria	cDNA FLJ60124	355488	280644	0.789	-0.341903	230670	296942	1.287	0.364012	233724	241671	1.034	0.0482362	0.0234485
P49792	E3 SUMO-protein ligase RanBP2 OS=Homo sapiens GN=RANBP2 PE=1 SV=2	Nucleoplasm, Nuclear membrane, Vesicles	RANBP2					86928.7	86222	0.992	-0.011588	61134.4	63977.3	1.047	0.0662614	0.0273367
Q9NR31	GTP-binding protein SAR1a OS=Homo sapiens GN=SAR1A PE=1 SV=1	Endoplasmic reticulum	SAR1A	2.13348e+06	1.74345e+06	0.804	-0.314733	1.86212e+06	1.93263e+06	1.07	0.0976108	757939	936549	1.236	0.305679	0.029519
P16949	Stathmin OS=Homo sapiens GN=STMN1 PE=1 SV=3	Cytosol	STMN1					687329	745880	1.079	0.109695	477766	461445	0.966	-0.0499049	0.029895
O14640	Segment polarity protein dishevelled homolog DVL-1 OS=Homo sapiens GN=DVL1 PE=1 SV=2	Cytoplasm and cytosol; plasma membrane; other locations (Cytoplasmic vesicle)	DVL1	282705	261547	0.925	-0.112475	252922	271038	1.072	0.100305	598561	635460	1.076	0.105678	0.0311694
Q7Z478	ATP-dependent RNA helicase DHX29 OS=Homo sapiens GN=DHX29 PE=1 SV=2	Cytosol	DHX29	417749	342441	0.82	-0.286304	289884	283679	0.979	-0.0306192	239834	326097	1.36	0.443607	0.0422277
P09429	High mobility group protein B1 OS=Homo sapiens GN=HMGB1 PE=1 SV=3	Nucleoplasm	HMGB1	4.38313e+06	3.75048e+06	0.845	-0.242977	4.37734e+06	6.08986e+06	1.346	0.428678	3.48599e+06	3.39793e+06	0.97	-0.0439433	0.0472528
Q09666	Neuroblast differentiation-associated protein AHNAK OS=Homo sapiens GN=AHNAK PE=1 SV=2	Plasma membrane, cytosol	AHNAK	6.90005e+07	6.3412e+07	0.841	-0.249822	7.75868e+07	9.0928e+07	1.083	0.115033	4.61592e+07	6.60925e+07	1.246	0.317304	0.0608383
Q9NWB6	Arginine and glutamate-rich protein 1 OS=Homo sapiens GN=ARGLU1 PE=1 SV=1	Nucleoplasm	ARGLU1	1.00701e+06	849949	0.844	-0.244685	1.04354e+06	1.24361e+06	1.135	0.182692	7.11045e+06	7.98283e+06	1.188	0.248535	0.0621807
O14617	AP-3 complex subunit delta-1 OS=Homo sapiens GN=AP3D1 PE=1 SV=1	Cytosol	AP3D1	1.29256e+06	1.08445e+06	0.813	-0.298673	1.54989e+06	1625112	0.963	-0.0543923	3.11213e+06	4.67835e+06	1.464	0.549916	0.0656168
O43396	Thioredoxin-like protein 1 OS=Homo sapiens GN=TXNL1 PE=1 SV=3	Cytosol	TXNL1	1.66878e+07	1.34372e+07	0.796	-0.32916	1.37369e+07	1.59878e+07	1.219	0.285698	1.3733e+07	1.62836e+07	1.22	0.286881	0.0811399
P61081	NEDD8-conjugating enzyme Ubc12 OS=Homo sapiens GN=UBE2M PE=1 SV=1	Nucleoplasm, Nuclear bodies, Cytosol	UBE2M	37663550	2.35576e+07	0.835	-0.260152	3.3817e+07	2.63e+07	1.018	0.0257376	2.23965e+07	3.14426e+07	1.404	0.489543	0.0850429
P59190	Ras-related protein Rab-15 OS=Homo sapiens GN=RAB15 PE=1 SV=1	Vesicles, Centriolar satellite	RAB15	486360	426716	0.877	-0.189351	451116	506367	1.122	0.166073	484251	593650	1.226	0.293959	0.0902268
Q14318	Peptidyl-prolyl cis-trans isomerase FKBP8 OS=Homo sapiens GN=FKBP8 PE=1 SV=2	Mitochondria	FKBP8	5.39969e+07	3.92183e+07	0.743	-0.428566	4.52566e+07	4.66473e+07	1.082	0.1137	3.91338e+07	3.95285e+07	1.072	0.100305	0.100305
Q9NX40	OCIA domain-containing protein 1 OS=Homo sapiens GN=OCIAD1 PE=1 SV=1	Mitochondria	OCIAD1	933916	748632	0.824	-0.279284	469471	570554	1.107	0.146655	279817	1.81209e+07	1.376	0.46048	0.109284
Q709C8	Vacuolar protein sorting-associated protein 13C OS=Homo sapiens GN=VPS13C PE=1 SV=1	Microtubules	VPS13C	8.98214e+06	7.30551e+06	0.808	-0.307573	1.08848e+07	1.2247e+07	0.915	-0.128156	3.76052e+06	4.5813e+06	1.739	0.798258	0.120843
Q96K17	Transcription factor BTF3 homolog 4 OS=Homo sapiens GN=BTF3L4 PE=1 SV=1	Nucleoplasm, cytosol	BTF3L4					225959	280602	1.242	0.312665	339311	323297	0.953	-0.0694519	0.121607
Q16891	MICOS complex subunit MIC60 OS=Homo sapiens GN=IMMT PE=1 SV=1	Mitochondria	IMMT	2.91224e+06	2.48921e+06	0.837	-0.2567	2.44541e+06	2.62272e+06	1.177	0.235114	1.87852e+06	2.58596e+06	1.363	0.446786	0.141733
Q8N0X7	Spartin OS=Homo sapiens GN=SPART PE=1 SV=1	Plasma membrane, cytosol	SPART	391133	342576	0.883	-0.179515	101571	121148	1.193	0.254594	92112.2	120237	1.305	0.38405	0.153043
Q14684	Ribosomal RNA processing protein 1 homolog B OS=Homo sapiens GN=RRP1B PE=1 SV=3	Nucleoli rim, nucleoli mitotic chromosome	RRP1B					8.01002e+06	7.48509e+06	0.886	-0.174621	2.18389e+06	5.2097e+06	1.398	0.483364	0.154371
Q15286	Ras-related protein Rab-35 OS=Homo sapiens GN=RAB35 PE=1 SV=1	Endosome, plasma membrane, other locations (clathrin-coated pit/ vesicle, melanosome)	RAB35					560490	545177	0.973	-0.0394883	600781	771822	1.285	0.361768	0.16114
Q15050	Ribosome biogenesis regulatory protein homolog OS=Homo sapiens GN=RRS1 PE=1 SV=2	Nucleoplasm, Nucleoli	RRS1					3.90362e+06	3.67367e+06	0.95	-0.0740006	1857551	2.45126e+06	1.32	0.400538	0.163269
Q9Y6C9	Mitochondrial carrier homolog 2 OS=Homo sapiens GN=MTCH2 PE=1 SV=1	Mitochondria	MTCH2					212053	247106	1.165	0.22033	95988.3	103412	1.077	0.107018	0.163674
Q8N4H5	Mitochondrial import receptor subunit TOM5 homolog OS=Homo sapiens GN=TOMM5 PE=1 SV=1	Mitochondria	TOMM5	17988575	1.8261e+07	0.856	-0.224317	1.53784e+07	2.03253e+07	1.166	0.221568	1.35622e+07	1.81391e+07	1.456	0.54201	0.179754
P20290	Transcription factor BTF3 OS=Homo sapiens GN=BTF3 PE=1 SV=1	Cytosol	BTF3					192814	231230	1.199	0.261832	294073	320139	1.089	0.123004	0.192418
P07305	Histone H1.0 OS=Homo sapiens GN=H1F0 PE=1 SV=3	Nucleoplasm, Actin filaments, Nuclear bodies, Golgi apparatus	H1F0	7.5495e+06	9452232	1.24	0.31034	7.34851e+06	1.06547e+07	1.503	0.587845	5.85239e+07	4.47262e+07	0.801	-0.320126	0.192686
P31146	Coronin-1A OS=Homo sapiens GN=CORO1A PE=1 SV=4	Cytosol	CORO1A					477217	528840	1.138	0.186501	951673	1.10226e+06	1.176	0.233888	0.210194
P46013	Proliferation marker protein Ki-67 OS=Homo sapiens GN=MKI67 PE=1 SV=2	Nucleoplasm, Nucleoli rim, Nuclear bodies	MKI67	398705	354534	0.889	-0.169745	864555	806591	0.899	-0.153607	231086	458074	1.982	0.986957	0.221202
P37108	Signal recognition particle 14 kDa protein OS=Homo sapiens GN=SRP14 PE=1 SV=2	Nucleoplasm, Nucleoli, Cytosol	SRP14	422911	412670	0.976	-0.0350469					509046	713406	1.401	0.486457	0.225705
Q5T9A4	ATPase family AAA domain-containing protein 3B OS=Homo sapiens GN=ATAD3B PE=1 SV=1	Mitochondria	ATAD3B	1.37633e+06	1.27487e+06	0.922	-0.117161	950633	1.05307e+06	1.113	0.154454	547798	874108	1.607	0.68437	0.240554
Q12768	WASH complex subunit 5 OS=Homo sapiens GN=WASHC5 PE=1 SV=1	Nucleoplasm	WASHC5	2.81885e+07	2.67762e+07	0.918	-0.123434	2.83483e+07	3.09543e+07	1.044	0.0621217	1.30772e+07	2.43121e+07	1.76	0.815575	0.251421
Q14980	Nuclear mitotic apparatus protein 1 OS=Homo sapiens GN=NUMA1 PE=1 SV=2	Nucleoplasm, Cytosol	NUMA1	949919	890281	0.925	-0.112475	1.13469e+06	1.04392e+06	1.079	0.109695	139405	271244	1.932	0.950095	0.315772
Q99848	Probable rRNA-processing protein EBP2 OS=Homo sapiens GN=EBNA1BP2 PE=1 SV=2	Nucleoli rim, mitotic chromosome	EBNA1BP2	1.22145e+06	1.9622e+06	1.247	0.318461	1.00891e+06	2.04723e+06	1.66	0.731183	9.97401e+06	4.55104e+06	0.59	-0.761213	0.318461
P13489	Ribonuclease inhibitor OS=Homo sapiens GN=RNH1 PE=1 SV=2	Nucleoplasm, Cytosol	RNH1	179295	177391	0.989	-0.0159576	535450	848354	1.669	0.738984	449319	452842	1.203	0.266637	0.329888
Q8IZP2	Putative protein FAM10A4 OS=Homo sapiens GN=ST13P4 PE=5 SV=1	Cytoplasm and Cytosol	ST13P4	242601	293675	1.211	0.276199	289609	381753	1.305	0.38405					0.330124
P17096	High mobility group protein HMG-I/HMG-Y OS=Homo sapiens GN=HMGA1 PE=1 SV=3	Nucleoplasm, Nucleoli	HMGA1	456880	615692	1.348	0.43082	803208	1.11718e+06	1.391	0.476122	1085576	1.22013e+06	1.124	0.168642	0.358528
Q12931	Heat shock protein 75 kDa, mitochondrial OS=Homo sapiens GN=TRAP1 PE=1 SV=3	Nucleoplasm, Mitochondria	TRAP1					1.07034e+06	1.65667e+06	1.548	0.630405	2.50593e+06	3.13528e+06	1.251	0.323082	0.476744
Q96P63	Serpin B12 OS=Homo sapiens GN=SERPINB12 PE=1 SV=1	Cytoplasm and Cytosol	SERPINB12	308041	587009	2.398	1.26183	210168	170285	0.81	-0.304006					0.478913
P33316	Deoxyuridine 5'-triphosphate nucleotidohydrolase, mitochondrial OS=Homo sapiens GN=DUT PE=1 SV=4	Nucleoplasm	DUT	108536	123501	1.138	0.186501					86306.8	148918	1.725	0.786596	0.486548
Q06787	Synaptic functional regulator FMR1 OS=Homo sapiens GN=FMR1 PE=1 SV=1	Cytosol	FMR1	977607	975550	0.922	-0.117161	1.22653e+06	1.35089e+06	1.066	0.0922074	529616	990950	1.439	0.525067	0.525067
P14317	Hematopoietic lineage cell-specific protein OS=Homo sapiens GN=HCLS1 PE=1 SV=3	Plasma membrane, cytosol	HCLS1	509736	651944	1.279	0.355016	453438	796243	1.756	0.812293					0.583655
Q8TB36	Ganglioside-induced differentiation-associated protein 1 OS=Homo sapiens GN=GDAP1 PE=1 SV=3	Mitochondria, Cytosol	GDAP1	849907	4.56125e+06	11.221	3.48813	394259	238159	0.604	-0.72738	1.31393e+06	785634	0.618	-0.694321	0.68881
P51610	Host cell factor 1 OS=Homo sapiens GN=HCFC1 PE=1 SV=2	Nucleoplasm	HCFC1	1.19282e+06	4.64971e+06	0.81	-0.304006	1.41867e+06	1.06755e+06	0.939	-0.0908029	696232	6.73225e+06	5.582	2.48078	0.695324
Q13427	Peptidyl-prolyl cis-trans isomerase G OS=Homo sapiens GN=PPIG PE=1 SV=2	Nuclear speckles, Cytosol	PPIG					815839	1.17229e+06	1.51	0.594549	232299	457782	1.971	0.978928	0.786738
Q8TDD1	ATP-dependent RNA helicase DDX54 OS=Homo sapiens GN=DDX54 PE=1 SV=2	Nucleoli, Nucleoplasm, Golgi apparatus	DDX54	4.87056e+06	3.91722e+06	0.725	-0.463947	4.91214e+06	6.16204e+06	4.254	2.08882					0.812436
Q9HB58	Sp110 nuclear body protein OS=Homo sapiens GN=SP110 PE=1 SV=5	Nucleoplasm	SP110	2.29692e+06	3.99529e+06	1.742	0.800745	2.35921e+06	4.65786e+06	1.975	0.981853	3.15064e+06	6.28891e+06	2.042	1.02998	0.937527
Q99614	Tetratricopeptide repeat protein 1 OS=Homo sapiens GN=TTC1 PE=1 SV=1	Cytosol	TTC1	329177	1.0997e+06	7.634	2.93244	943912	2.09704e+06	1.189	0.249749	1.20969e+06	1.18835e+06	0.998	-0.00288828	1.05977
O43399	Tumor protein D54 OS=Homo sapiens GN=TPD52L2 PE=1 SV=2	Vesicles, Cytosol	TPD52L2	347009	1.4464e+06	4.352	2.12168	408832	474763	1.178	0.23634	46652.7	138201	2.962	1.56657	1.3082
J3QQQ9	Uncharacterized protein OS=Homo sapiens PE=4 SV=1		Unknown (J3QQQ9)	1.34357e+07	3.71977e+07	2.951	1.5612					765448	1.66767e+06	3.138	1.64985	1.60552
Q6UB35	Monofunctional C1-tetrahydrofolate synthase, mitochondrial OS=Homo sapiens GN=MTHFD1L PE=1 SV=1	Mitochondria	MTHFD1L	24029	330809	13.767	3.78314	86032.9	72811	0.846	-0.24127					1.77094
Q86TJ2	Transcriptional adapter 2-beta OS=Homo sapiens GN=TADA2B PE=1 SV=2	Nuclear speckles	TADA2B	13445.2	97898.1	7.281	2.86414	20923.5	108737	5.197	2.37768					2.62091
Q9UKV3	Apoptotic chromatin condensation inducer in the nucleus OS=Homo sapiens GN=ACIN1 PE=1 SV=2	Nucleoplasm, cytosol, plasma membrane	ACIN1					123739	146325	1.183	0.24245		114992	100	6.64386	3.44315
O43432	Eukaryotic translation initiation factor 4 gamma 3 OS=Homo sapiens GN=EIF4G3 PE=1 SV=2	Cytosol	EIF4G3					398620	3.21699e+06	8.07	3.01257	194882	3.66277e+06	18.795	4.23228	3.62242
Q03113	Guanine nucleotide-binding protein subunit alpha-12 OS=Homo sapiens GN=GNA12 PE=1 SV=4	Cytosol	GNA12					153561	1.93702e+06	12.614	3.65695	27737.7	999053	36.018	5.17065	4.4138
P62820	Ras-related protein Rab-1A OS=Homo sapiens GN=RAB1A PE=1 SV=3	Endoplasmic reticulum, cytosol	RAB1A						239458	100	6.64386		180697	100	6.64386	6.64386

## Sheet: Protein localization
Data table S2 - Protein localization. All proteins in the HMGB1 interactome and their predicted cellular localization based on The human protein atlas or Uniprot
Accession	Name	Localization	Category
P04792	HSPB1	Cytoskeleton, plasma membrane, Cytosol, Nucleus	All cell
Q8WUQ7	Cactin	Nucleoplasm, Cytosol, Nuclear speckles	All cell
Q02040	AKAP17A	Nuclear speckles	All cell
P30414	NKTR	Nucleoplasm, Plasma membrane, Cytosol	All cell
Q9H7N4	SCAF1	Nucleoplasm, Cytosol	All cell
P04150	NR3C1	Nucleoplasm, Mitochondria, Cytosol	All cell
Q8IY81	SPB1	Nucleoplasm, Nucleoli, Mitotic chromosome	All cell
P06703	S100A6	Plasma membrane, Cytosol	All cell
P00918	CA2	Plasma membrane, cytoplasm and cytosol	All cell
Q9NWT8	AURKAIP1	Nucleoplasm, Vesicles, Mitochondria	All cell
O95373	IPO7	Nucleoplasm, Cytosol	All cell
Q9BU76	MMRAG2	Plasma membrane, cytosol, Nuclear speckles	All cell
Q9BRP8	PYM1	Nucleoli, cell junctions, cytosol, nuceloplasm	All cell
P51159	RAB27A	Endosome, Lysosome, other locations (membrane, anchor, melanodsome.)	All cell
P37837	TALDO1	Nucleoplasm, Cytosol	All cell
P13861	PRKAR2A	Cytoplasm and Cytosol, plasma membrane	All cell
P49792	RANBP2	Nucleoplasm, Nuclear membrane, Vesicles	All cell
O14640	DVL1	Cytoplasm and cytosol; plasma membrane; other locations (Cytoplasmic vesicle)	All cell
Q09666	AHNAK	Plasma membrane, cytosol	All cell
P61081	UBE2M	Nucleoplasm, Nuclear bodies, Cytosol	All cell
Q96K17	BTF3L4	Nucleoplasm, cytosol	All cell
Q8N0X7	Spartin	Plasma membrane, cytosol	All cell
P07305	H1-0	Nucleoplasm, Actin filaments, Nuclear bodies, Golgi apparatus	All cell
P37108	SRP14	Nucleoplasm, Nucleoli, Cytosol	All cell
Q14980	NUMA1	Nucleoplasm, Cytosol	All cell
P13489	RNH1	Nucleoplasm, Cytosol	All cell
Q12931	TRAP1	Nucleoplasm, Mitochondria	All cell
P14317	HCLS1	Plasma membrane, cytosol	All cell
Q8TB36	GDAP1	Mitochondria, Cytosol	All cell
Q13427	PPIG	Nuclear speckles, Cytosol	All cell
Q8TDD1	DDX54	Nucleoli, Nucleoplasm, Golgi apparatus	All cell
Q9UKV3	ACIN1	Nucleoplasm, cytosol, plasma membrane	All cell
O60664	PLIN3	Lipid droplets, Cytosol	Cytosol
P49458	SRP9	Cytoplasm and Cytosol	Cytosol
Q01518	CAP1	Cytosol	Cytosol
P16949	STMN1	Cytosol	Cytosol
Q7Z478	DHX29	Cytosol	Cytosol
O14617	AP3D1	Cytosol	Cytosol
O43396	TXNL1	Cytosol	Cytosol
P20290	BTF3	Cytosol	Cytosol
P31146	CORO1A	Cytosol	Cytosol
Q8IZP2	ST13P4	Cytoplasm and Cytosol	Cytosol
Q96P63	Serpin B12	Cytoplasm and Cytosol	Cytosol
Q06787	FMR1	Cytosol	Cytosol
Q99614	TTC1	Cytosol	Cytosol
O43432	EIF4G3	Cytosol	Cytosol
Q03113	GNA12	Cytosol	Cytosol
P04040	CAT	Vesicles	ER, golgi, vesicles and microtubles
Q8TCJ2	STT3B	Endoplasmic reticulum	ER, golgi, vesicles and microtubles
P18085	ARF4	Golgi apparatus and other locations (membrane, lipid-anchor)	ER, golgi, vesicles and microtubles
Q92564	DCUN1D4	Vesicles	ER, golgi, vesicles and microtubles
P61204	ARF3	Golgi apparatus	ER, golgi, vesicles and microtubles
Q7Z2W4	ZC3HAV1	Golgi apparatus, Cytosol	ER, golgi, vesicles and microtubles
Q9NR31	SAR1A	Endoplasmic reticulum	ER, golgi, vesicles and microtubles
P59190	RAB15	Vesicles, Centriolar satellite	ER, golgi, vesicles and microtubles
Q709C8	VPS13C	Microtubules	ER, golgi, vesicles and microtubles
Q15286	RAB35	Endosome, plasma membrane, other locations (clathrin-coated pit/ vesicle, melanosome)	ER, golgi, vesicles and microtubles
O43399	TPD52L2	Vesicles, Cytosol	ER, golgi, vesicles and microtubles
P62820	RAB1A	Endoplasmic reticulum, cytosol	ER, golgi, vesicles and microtubles
P00367	GLUD1	Mitochondria	Mitochondria
Q8IXI1	RHOT2	Mitochondria	Mitochondria
P53701	HCCS	Mitochondria	Mitochondria
Q7Z434	MAVS	Mitochondria	Mitochondria
Q92667	AKAP1	Mitochondria	Mitochondria
Q04837	SSBP1	Mitochondria	Mitochondria
Q13505	MTX1	Mitochondria	Mitochondria
Q15388	TOMM20	Mitochondria	Mitochondria
P61604	HSPE1	Mitochondrion (Mitochondrion matrix)	Mitochondria
Q9NS69	TOMM22	Mitochondria	Mitochondria
P08574	CYC1	Mitochondria	Mitochondria
B4DLN1	B4DLN1	Mitochondria	Mitochondria
Q14318	FKBP8	Mitochondria	Mitochondria
Q9NX40	OCIAD1	Mitochondria	Mitochondria
Q16891	IMMT	Mitochondria	Mitochondria
Q9Y6C9	MTCH2	Mitochondria	Mitochondria
Q8N4H5	TOMM5	Mitochondria	Mitochondria
Q5T9A4	ATAD3B	Mitochondria	Mitochondria
Q6UB35	MTHFD1L	Mitochondria	Mitochondria
Q9BYG3	NIFK	Nucleoli	Nucleus
Q8WU68	U2AF1L4	Nucleoplasm	Nucleus
Q9BRU9	UTP23	Nucleoli	Nucleus
Q9UKJ3	GPATCH8	Nuclear speckles, Mitochondria	Nucleus
A0JLT2	MED19	Nucleoplasm, Nuclear bodies	Nucleus
P45973	CBX5	Nucleoplasm	Nucleus
Q13523	PRPF4B	Nuclear speckles	Nucleus
Q8IYB3	SRRM1	Nuclear speckles	Nucleus
Q6PCB5	RSBN1L	Nucleoplasm, Nuclear speckles, Aggresome	Nucleus
Q5VTL8	PRPF38B	Nucleus	Nucleus
Q9Y3C1	NOP16	Nucleoplasm, Nucleoli, Vesicles	Nucleus
Q9H9J4	USP42	Nucleoplasm	Nucleus
Q96IZ7	RSRC1	Nuclear speckles	Nucleus
P39748	FEN1	Nucleoplasm, nucleoli	Nucleus
O15145	ARPC3	Nucleoplasm	Nucleus
Q9Y2X3	NOP58	Nucleoplasm, Nucleoli fibrillar center	Nucleus
P18583	SON	Nuclear speckles	Nucleus
Q9BVP2	GNL3	Nucleoli rim	Nucleus
Q8N9Q2	SREK1IP1	Nucleoli, Nucleoplasm	Nucleus
O75367	MACROH2A1	Nucleoplasm	Nucleus
O14641	DVL2	Nucleoplasm	Nucleus
Q9NX58	LYAR	Nucleoplasm, Nucleoli rim, Nucleoli	Nucleus
Q9NP64	ZCCHC17	Nucleolus	Nucleus
P09429	HMGB1	Nucleoplasm	Nucleus
Q9NWB6	ARGLU1	Nucleoplasm	Nucleus
Q14684	RRP1B	Nucleoli rim, nucleoli mitotic chromosome	Nucleus
Q15050	RRS1	Nucleoplasm, Nucleoli	Nucleus
P46013	MKI67	Nucleoplasm, Nucleoli rim, Nuclear bodies	Nucleus
Q12768	WASHC5	Nucleoplasm	Nucleus
Q99848	EBNA1BP2	Nucleoli rim, mitotic chromosome	Nucleus
P17096	HMGA1	Nucleoplasm, Nucleoli	Nucleus
P33316	DUT	Nucleoplasm	Nucleus
P51610	HCFC1	Nucleoplasm	Nucleus
Q9HB58	SP110	Nucleoplasm	Nucleus
Q86TJ2	TADA2B	Nuclear speckles	Nucleus
U3KPZ7		Unknown	Unknown
E9PLD3		Unknown	Unknown
J3QQQ9		Unknown	Unknown

## Sheet: Reactome enrichment
Data table S2 - Reactome enrichment. The top 15 pathways of the Reactome enrichment analysis of the HMGB1 interactome including values of entities found, ratios, p-Values and q-values corrected by FDR. Below the table are a list of the proteins excluded in the analysis since they could not be identified by reactome.
Top pathways of all proteins	Pathway identifier	Pathway name	#Entities found	#Entities total	#Interactors found	#Interactors total	Ratio calculated in excel	Entities ratio	Entities pValue	Entities FDR	#Reactions found	#Reactions total	Reactions ratio	Species identifier	Species name
	R-HSA-383280	Nuclear Receptor transcription pathway	9	86	1	45	0.104651	0.00549415	6.22483e-08	7.30795e-05	2	2	0.000131891	9606	Homo sapiens
	R-HSA-1268020	Mitochondrial protein import	5	70	0	18	0.0714286	0.00447199	0.000164526	0.0965768	2	14	0.000923239	9606	Homo sapiens
	R-HSA-5368598	Negative regulation of TCF-dependent signaling by DVL-interacting proteins	2	5	0	0	0.4	0.000319428	0.000413891	0.161831	2	2	0.000131891	9606	Homo sapiens
	R-HSA-9716542	Signaling by Rho GTPases, Miro GTPases and RHOBTB3	10	724	8	864	0.0138122	0.0462531	0.367729	0.741626	30	212	0.0139805	9606	Homo sapiens
	R-HSA-6798695	Neutrophil degranulation	8	478	0	0	0.0167364	0.0305373	0.00725928	0.741626	6	10	0.000659457	9606	Homo sapiens
	R-HSA-194315	Signaling by Rho GTPases	8	708	7	829	0.0112994	0.0452309	0.605719	0.741626	25	203	0.013387	9606	Homo sapiens
	R-HSA-9609507	Protein localization	7	171	2	184	0.0409357	0.0109244	0.00375234	0.741626	17	53	0.00349512	9606	Homo sapiens
	R-HSA-5688426	Deubiquitination	6	275	13	883	0.0218182	0.0175685	0.577657	0.741626	17	77	0.00507782	9606	Homo sapiens
	R-HSA-72163	mRNA Splicing - Major Pathway	6	213	5	1092	0.028169	0.0136076	0.684431	0.741626	9	10	0.000659457	9606	Homo sapiens
	R-HSA-1852241	Organelle biogenesis and maintenance	6	340	8	984	0.0176471	0.0217211	0.721048	0.741626	17	86	0.00567133	9606	Homo sapiens
	R-HSA-1592230	Mitochondrial biogenesis	5	131	6	497	0.0381679	0.008369	0.273008	0.741626	10	36	0.00237404	9606	Homo sapiens
	R-HSA-8873719	RAB geranylgeranylation	4	68	1	61	0.0588235	0.00434422	0.00411964	0.741626	3	5	0.000329728	9606	Homo sapiens
	R-HSA-5689880	Ub-specific processing proteases	4	192	3	229	0.0208333	0.012266	0.20008	0.741626	4	40	0.00263783	9606	Homo sapiens
	R-HSA-6811442	Intra-Golgi and retrograde Golgi-to-ER traffic	4	219	3	367	0.0182648	0.0139909	0.403443	0.741626	15	48	0.00316539	9606	Homo sapiens
	R-HSA-9012999	RHO GTPase cycle	4	460	1	134	0.00869565	0.0293873	0.432163	0.741626	10	91	0.00600106	9606	Homo sapiens
Accession numbers of excluded proteins
B4DLN1
Q709C8
O14617
Q5VTL8
Q9HB58
E9PLD3
P18583
Q8IZP2
J3QQQ9
U3KPZ7

## Sheet: Reactome-changing proteins
Data table S2 - Reactome-changing proteins. Functions of the proteins with altered abundances following LPS stress were determined using Reactome. The table contain protein names, all pathways and summarizing names of those pathway. The table also contains the output data from Reactome.
Protein name	Enriched in	Summarizing pathways	Pathway identifier	Pathway name	#Entities found	#Entities total	#Interactors found	#Interactors total	Entities ratio	Entities pValue	Entities FDR	#Reactions found	#Reactions total	Reactions ratio	Species identifier	Species name	Submitted entities found	Mapped entities	Submitted entities hit interactor	Interacts with	Found reaction identifiers
EIF4G3 - Component of the protein complex eIF4F, which is involved in the recognition of the mRNA cap, ATP-dependent unwinding of 5'-terminal secondary structure and recruitment of mRNA to the ribosome	LPS	Antiviral mechanisms/Translation machinery	R-HSA-1169408	ISG15 antiviral mechanism	1	83	0	302	0.00526316	0.221966	0.241621	1	16	0.00104842	9606	Homo sapiens	O43432				R-HSA-1678842															R-HSA-75096	R-HSA-6791228	R-HSA-450394	R-HSA-450406	R-HSA-482788	R-HSA-9770236	R-HSA-450474	R-HSA-158447	R-HSA-429992	R-HSA-450551	R-HSA-9770145	R-HSA-450620	R-HSA-9794542	R-HSA-450490"
			R-HSA-1169410	Antiviral mechanism by IFN-stimulated genes	1	172	1	1337	0.0109068	0.628823	0.628823	2	71	0.00465238	9606	Homo sapiens	O43432	O43432	Q9BYG3	P06748	R-HSA-1678842
			R-HSA-913531	Interferon Signaling	1	404	4	1960	0.0256183	0.789523	0.789523	7	125	0.00819081	9606	Homo sapiens	O43432	O43432	Q9BYG3
			R-HSA-1280215	Cytokine Signaling in Immune system	1	1095	5	4616	0.0694356	0.980302	0.980302	21	791	0.0518315	9606	Homo sapiens	O43432	O43432	Q9UKV3
			R-HSA-168256	Immune System	2	2661	5	6079	0.168738	0.982194	0.982194	30	1729	0.113295	9606	Homo sapiens	O43432																			R-HSA-6809010	R-HSA-4717521	R-HSA-4090408	R-HSA-6814833	R-HSA-4085992	R-HSA-1614336	R-HSA-3900194	R-HSA-4615839	R-HSA-4615900	R-HSA-4341016	R-HSA-6807868	R-HSA-4085347	R-HSA-6807866	R-HSA-4755478
CAT - catalyzes H2O2	Nonstimulated	H2O2 metabolism	R-HSA-9033241	Peroxisomal protein import	1	67	1	76	0.00424857	0.087585	0.241621	10	26	0.00170369	9606	Homo sapiens	P04040	P04040	P04040	Q2T9J0	R-HSA-9033529															R-HSA-1614336	R-HSA-5692495	R-HSA-3900194	R-HSA-4615900	R-HSA-5694409	R-HSA-9010091	R-HSA-6807877	R-HSA-6807875	R-HSA-4551648	R-HSA-4615905	R-HSA-6807872	R-HSA-72619	R-HSA-72622	R-HSA-5694439
			R-HSA-9615017	FOXO-mediated transcription of oxidative stress, metabolic and neuronal genes	1	49	1	235	0.00310717	0.169609	0.241621	1	34	0.0022279	9606	Homo sapiens	P04040	P04040	P04040	P04040	R-HSA-9622738															R-HSA-877281	R-HSA-8863914	R-HSA-199917	R-HSA-997309	R-HSA-913529	R-HSA-8987132	R-HSA-8863858	R-HSA-983161	R-HSA-912757	R-HSA-6798748	R-HSA-9604969	R-HSA-9710959	R-HSA-166271"
			R-HSA-3299685	Detoxification of Reactive Oxygen Species	1	64	0	226	0.00405834	0.173495	0.241621	1	34	0.0022279	9606	Homo sapiens	P04040				R-HSA-76031															R-HSA-5687121	R-HSA-3769393	R-HSA-418574	R-HSA-9011975	R-HSA-380949	R-HSA-1918092	R-HSA-177942	R-HSA-6811504	R-HSA-186778	R-HSA-9021072	R-HSA-9851407	R-HSA-177944	R-HSA-202137	R-HSA-2179387
			R-HSA-9609507	Protein localization	1	171	1	184	0.0108434	0.200762	0.241621	10	53	0.00347291	9606	Homo sapiens	P04040	P04040	P04040	Q2T9J0	R-HSA-9033529
			R-HSA-9841251	Mitochondrial unfolded protein response (UPRmt)	1	33	2	431	0.00209258	0.262304	0.262304	3	21	0.00137606	9606	Homo sapiens	P04040	P04040	P04792
			R-HSA-6798695	Neutrophil degranulation	1	478	0	0	0.0303107	0.273674	0.273674	2	10	0.000655	9606	Homo sapiens	P04040				R-HSA-6800434
			R-HSA-9614085	FOXO-mediated transcription	1	110	2	761	0.00697527	0.434677	0.434677	2	85	0.00556975	9606	Homo sapiens	P04040	P04040	Q86TJ2
			R-HSA-9711123	Cellular response to chemical stress	1	287	1	1275	0.0181991	0.642193	0.642193	2	173	0.0113361	9606	Homo sapiens	P04040	P04040	P04792	P01106	R-HSA-9762097
			R-HSA-168249	Innate Immune System	1	1334	2	2665	0.084591	0.928103	0.928103	4	744	0.0487517	9606	Homo sapiens	P04040	P04040	P04792
			R-HSA-2262752	Cellular responses to stress	1	1039	5	3759	0.0658846	0.962257	0.962257	20	521	0.0341393	9606	Homo sapiens	P04040	P04040	Q99614
			R-HSA-8953897	Cellular responses to stimuli	1	1166	5	4086	0.0739379	0.973183	0.973183	24	613	0.0401677	9606	Homo sapiens	P04040	P04040	Q99614
			R-HSA-212436	Generic Transcription Pathway	1	1573	8	5729	0.0997464	0.994593	0.994593	30	879	0.0575978	9606	Homo sapiens	P04040	P04040	Q99614
			R-HSA-73857	RNA Polymerase II Transcription	1	1715	8	5903	0.108751	0.995648	0.995648	30	940	0.0615949	9606	Homo sapiens	P04040	P04040	Q99614
			R-HSA-74160	Gene expression (Transcription)	1	1990	8	6572	0.126189	0.997886	0.997886	40	1140	0.0747002	9606	Homo sapiens	P04040	P04040	Q99614
HSPB1 - small heat shock protein	Nonstimulated	Chaperone / Signaling molecule	R-HSA-9009391	Extra-nuclear estrogen signaling	1	112	0	396	0.00710209	0.279541	0.279541	2	39	0.00255553	9606	Homo sapiens	P04792				R-HSA-9021050
			R-HSA-450408	AUF1 (hnRNP D0) binds and destabilizes mRNA	1	43	3	454	0.0027267	0.280028	0.280028	2	4	0.000262	9606	Homo sapiens	P04792	P04792	Q99614
			R-HSA-5687128	MAPK6/MAPK4 signaling	1	93	2	692	0.00589727	0.401598	0.401598	3	40	0.00262106	9606	Homo sapiens	P04792	P04792	Q99614
			R-HSA-4420097	VEGFA-VEGFR2 Pathway	1	129	2	767	0.00818009	0.433512	0.433512	2	79	0.00517659	9606	Homo sapiens	P04792	P04792	Q99614
			R-HSA-194138	Signaling by VEGF	1	140	2	789	0.00887762	0.444299	0.444299	2	86	0.00563528	9606	Homo sapiens	P04792	P04792	Q99614
			R-HSA-450531	Regulation of mRNA stability by proteins that bind AU-rich elements	1	80	4	1116	0.00507292	0.550609	0.550609	10	26	0.00170369	9606	Homo sapiens	P04792	P04792	Q9UKV3
			R-HSA-5683057	MAPK family signaling cascades	1	367	2	968	0.023272	0.577366	0.577366	3	122	0.00799423	9606	Homo sapiens	P04792	P04792	Q99614
			R-HSA-8939211	ESR-mediated signaling	1	257	1	1326	0.0162968	0.646964	0.646964	4	114	0.00747002	9606	Homo sapiens	P04792	P04792	P04792	Q02790
			R-HSA-9006931	Signaling by Nuclear Receptors	1	383	1	1654	0.0242866	0.741747	0.741747	4	195	0.0127777	9606	Homo sapiens	P04792	P04792	P04792	Q02790
			R-HSA-9006934	Signaling by Receptor Tyrosine Kinases	1	634	4	2965	0.0402029	0.90752	0.90752	26	759	0.0497346	9606	Homo sapiens	P04792	P04792	Q9UKV3
RAB1A - Regulates vesicular protein transport from the endoplasmic reticulum (ER) to the Golgi compartment and on to the cell surface	LPS	ER-Golgi transport	R-HSA-162658	Golgi Cisternae Pericentriolar Stack Reorganization	1	17	0	94	0.001078	0.0704178	0.241621	5	6	0.000393	9606	Homo sapiens	P62820				R-HSA-2172194
			R-HSA-8873719	RAB geranylgeranylation	1	68	1	61	0.00431198	0.0704178	0.241621	3	5	0.000328	9606	Homo sapiens	P62820	P62820	P62820	Q92696	R-HSA-8870469
			R-HSA-8876198	RAB GEFs exchange GTP for GDP on RABs	1	94	0	28	0.00596069	0.0771979	0.241621	1	21	0.00137606	9606	Homo sapiens	P62820				R-HSA-8877475
			R-HSA-9007101	Rab regulation of trafficking	1	131	0	116	0.00830691	0.140199	0.241621	1	35	0.00229343	9606	Homo sapiens	P62820				R-HSA-8877475
			R-HSA-6811434	COPI-dependent Golgi-to-ER retrograde traffic	1	107	0	132	0.00678504	0.141922	0.241621	9	11	0.000721	9606	Homo sapiens	P62820				R-HSA-6811415
			R-HSA-6807878	COPI-mediated anterograde transport	1	107	0	153	0.00678504	0.153892	0.241621	10	12	0.000786	9606	Homo sapiens	P62820				R-HSA-6807877
			R-HSA-204005	COPII-mediated vesicle transport	1	78	0	190	0.0049461	0.153892	0.241621	6	16	0.00104842	9606	Homo sapiens	P62820				R-HSA-5694439
			R-HSA-8856688	Golgi-to-ER retrograde transport	1	148	0	158	0.00938491	0.176261	0.241621	9	18	0.00117948	9606	Homo sapiens	P62820				R-HSA-6811415
			R-HSA-68875	Mitotic Prophase	1	134	0	198	0.00849715	0.195917	0.241621	5	34	0.0022279	9606	Homo sapiens	P62820				R-HSA-2172194
			R-HSA-199977	ER to Golgi Anterograde Transport	1	165	0	330	0.0104629	0.270231	0.270231	16	39	0.00255553	9606	Homo sapiens	P62820				R-HSA-6807877
			R-HSA-6811442	Intra-Golgi and retrograde Golgi-to-ER traffic	1	219	0	367	0.0138871	0.30962	0.30962	9	48	0.00314527	9606	Homo sapiens	P62820				R-HSA-6811415
			R-HSA-948021	Transport to the Golgi and subsequent modification	1	221	0	398	0.014014	0.326275	0.326275	16	60	0.00393159	9606	Homo sapiens	P62820				R-HSA-6807877
			R-HSA-446203	Asparagine N-linked glycosylation	1	433	0	524	0.0274572	0.460863	0.460863	16	145	0.00950134	9606	Homo sapiens	P62820				R-HSA-6807877
			R-HSA-68886	M Phase	1	403	0	660	0.0255549	0.486618	0.486618	5	96	0.00629054	9606	Homo sapiens	P62820				R-HSA-2172194
			R-HSA-69278	Cell Cycle, Mitotic	1	583	0	1839	0.0369689	0.783449	0.783449	5	357	0.023393	9606	Homo sapiens	P62820				R-HSA-2172194
			R-HSA-199991	Membrane Trafficking	1	669	2	1785	0.0424223	0.78983	0.78983	29	219	0.0143503	9606	Homo sapiens	P62820	P62820	P04792
			R-HSA-5653656	Vesicle-mediated transport	1	829	2	1848	0.0525682	0.819573	0.819573	29	252	0.0165127	9606	Homo sapiens	P62820	P62820	P04792
			R-HSA-1640170	Cell Cycle	1	722	1	2637	0.0457831	0.881597	0.881597	7	457	0.0299456	9606	Homo sapiens	P62820	P62820	P04792	Q86WV5
GNA12 - G alpha 12/13 signaling	LPS	G protein signaling	R-HSA-456926	Thrombin signalling through proteinase activated receptors (PARs)	1	36	0	59	0.00228282	0.0585967	0.241621	3	16	0.00104842	9606	Homo sapiens	Q03113				R-HSA-397891
			R-HSA-416482	G alpha (12/13) signalling events	1	86	0	37	0.00545339	0.0759686	0.241621	10	15	0.000983	9606	Homo sapiens	Q03113				R-HSA-751019
			R-HSA-76002	Platelet activation, signaling and aggregation	1	293	0	775	0.0185796	0.495757	0.495757	3	119	0.00779765	9606	Homo sapiens	Q03113				R-HSA-397891
			R-HSA-388396	GPCR downstream signalling	1	796	1	1088	0.0504756	0.714417	0.714417	11	175	0.0114671	9606	Homo sapiens	Q03113	Q03113	P04792	P00533	R-HSA-751019
			R-HSA-372790	Signaling by GPCR	1	877	1	1922	0.0556119	0.845909	0.845909	11	392	0.0256864	9606	Homo sapiens	Q03113	Q03113	P04792	P00533	R-HSA-751019
			R-HSA-109582	Hemostasis	1	804	1	2211	0.0509829	0.865612	0.865612	5	342	0.0224101	9606	Homo sapiens	Q03113	Q03113	P04040	Q06124	R-HSA-210294
			R-HSA-162582	Signal Transduction	2	3049	8	8225	0.193342	0.997413	0.997413	69	2582	0.169189	9606	Homo sapiens	Q03113
MTHFD1L - tetrahydrofolate synthase	LPS	Metabolism	R-HSA-196757	Metabolism of folate and pterines	1	45	0	22	0.00285352	0.0434634	0.241621	2	31	0.00203132	9606	Homo sapiens	Q6UB35				R-HSA-5696839
			R-HSA-196849	Metabolism of water-soluble vitamins and cofactors	1	261	1	197	0.0165504	0.258811	0.258811	3	147	0.0096324	9606	Homo sapiens	Q6UB35	Q6UB35	O43432	Q15274	R-HSA-5696839
			R-HSA-196854	Metabolism of vitamins and cofactors	1	395	1	412	0.0250476	0.410942	0.410942	3	215	0.0140882	9606	Homo sapiens	Q6UB35	Q6UB35	O43432	Q15274	R-HSA-5696839
			R-HSA-1430728	Metabolism	1	3750	4	3761	0.237793	0.995599	0.995599	9	2354	0.154249	9606	Homo sapiens	Q6UB35	Q6UB35	P04792
TADA2B - Gene transcription	LPS	Gene transcription	R-HSA-3214847	HATs acetylate histones	1	110	0	238	0.00697527	0.197535	0.241621	1	15	0.000983	9606	Homo sapiens	Q86TJ2				R-HSA-3301237
			R-HSA-5689880	Ub-specific processing proteases	1	192	0	229	0.012175	0.231852	0.241621	1	40	0.00262106	9606	Homo sapiens	Q86TJ2				R-HSA-5690080
			R-HSA-3247509	Chromatin modifying enzymes	1	254	2	703	0.0161065	0.439315	0.439315	3	85	0.00556975	9606	Homo sapiens	Q86TJ2	Q86TJ2	P04792
			R-HSA-4839726	Chromatin organization	1	254	2	703	0.0161065	0.439315	0.439315	3	85	0.00556975	9606	Homo sapiens	Q86TJ2	Q86TJ2	P04792
			R-HSA-5688426	Deubiquitination	1	275	0	883	0.0174382	0.508841	0.508841	1	77	0.00504554	9606	Homo sapiens	Q86TJ2				R-HSA-5690080
			R-HSA-597592	Post-translational protein modification	2	1661	5	4557	0.105327	0.916947	0.916947	48	594	0.0389227	9606	Homo sapiens	Q86TJ2
			R-HSA-392499	Metabolism of proteins	2	2353	6	5851	0.149207	0.97458	0.97458	58	887	0.058122	9606	Homo sapiens	Q86TJ2																			R-HSA-5654584	R-HSA-199917	R-HSA-9674531	R-HSA-205238	R-HSA-5654633"
ACIN1 - function Auxiliary component of the splicing-dependent multiprotein exon junction complex (EJC) deposited at splice junction on mRNAs CACTIN	ACIN1 - LPS CACTIN - Nonstimulated	mRNA splicing	R-HSA-72163	mRNA Splicing - Major Pathway	2	213	0	1092	0.0135067	0.180819	0.241621	7	11	0.000721	9606	Homo sapiens	Q9UKV3
			R-HSA-72172	mRNA Splicing	2	224	0	1201	0.0142042	0.206833	0.241621	7	16	0.00104842	9606	Homo sapiens	Q9UKV3
			R-HSA-72203	Processing of Capped Intron-Containing Pre-mRNA	2	299	3	1395	0.0189601	0.265906	0.265906	12	35	0.00229343	9606	Homo sapiens	Q9UKV3																			R-HSA-1791169	R-HSA-76031	R-HSA-4793911	R-HSA-9857673"
			R-HSA-8953854	Metabolism of RNA	3	826	6	3100	0.0523779	0.41702	0.41702	27	200	0.0131053	9606	Homo sapiens	Q9UKV3																			R-HSA-9710959"
			R-HSA-111465	Apoptotic cleavage of cellular proteins	1	38	0	851	0.00240964	0.443153	0.443153	1	38	0.00249001	9606	Homo sapiens	Q9UKV3				R-HSA-201630															R-HSA-1484099	R-HSA-9009308	R-HSA-6800816	R-HSA-8937744	R-HSA-209055	R-HSA-2187388	R-HSA-4411357	R-HSA-9023592	R-HSA-9022315	R-HSA-6801089	R-HSA-8874797	R-HSA-6801101	R-HSA-6801675	R-HSA-8937767
			R-HSA-75153	Apoptotic execution phase	1	54	1	896	0.00342422	0.464193	0.464193	3	57	0.00373501	9606	Homo sapiens	Q9UKV3	Q9UKV3	P04792	O00273	R-HSA-211207
			R-HSA-109581	Apoptosis	1	180	1	1308	0.0114141	0.617954	0.617954	8	142	0.00930476	9606	Homo sapiens	Q9UKV3	Q9UKV3	P04792	Q96LC9																R-HSA-1484099	R-HSA-9009308	R-HSA-6800816	R-HSA-8937744	R-HSA-209055	R-HSA-2187388	R-HSA-4411357	R-HSA-9023592	R-HSA-9022315	R-HSA-6801089	R-HSA-8874797	R-HSA-6801101	R-HSA-6801675	R-HSA-8937767
			R-HSA-5357801	Programmed Cell Death	1	225	1	1728	0.0142676	0.722091	0.722091	8	193	0.0126466	9606	Homo sapiens	Q9UKV3	Q9UKV3	P04792	Q96LC9																R-HSA-3222072	R-HSA-5221061	R-HSA-8864395	R-HSA-3215295	R-HSA-427528	R-HSA-9859334	R-HSA-5220959	R-HSA-8853911	R-HSA-8937369	R-HSA-5250947	R-HSA-9009309	R-HSA-1484099	R-HSA-9009308	R-HSA-6800816
Expected involvement based on interactor data
TPD52L2	LPS	Metabolism	R-HSA-163560	Triglyceride catabolism	0	42	1	129	0.00266329	0.106245	0.241621	1	17	0.00111395	9606	Homo sapiens			O43399	Q8WTS1	R-HSA-163539
			R-HSA-8979227	Triglyceride metabolism	0	66	1	130	0.00418516	0.121031	0.241621	1	24	0.00157264	9606	Homo sapiens			O43399	Q8WTS1	R-HSA-163539
TTC1	LPS	Chaperone / Signaling	R-HSA-1358803	Downregulation of ERBB2:ERBB3 signaling	0	16	1	48	0.00101458	0.0409191	0.241621	6	8	0.000524	9606	Homo sapiens			Q99614	Q9H4P4	R-HSA-1358789
			R-HSA-8863795	Downregulation of ERBB2 signaling	0	36	2	206	0.00228282	0.146501	0.241621	7	14	0.000917	9606	Homo sapiens			Q99614
			R-HSA-1227986	Signaling by ERBB2	0	68	2	342	0.00431198	0.232369	0.241621	7	46	0.00301422	9606	Homo sapiens			Q99614
			R-HSA-9022692	Regulation of MECP2 expression and activity	0	39	2	927	0.00247305	0.478404	0.478404	1	14	0.000917	9606	Homo sapiens			Q99614
			R-HSA-5678895	Defective CFTR causes cystic fibrosis	0	53	4	989	0.00336081	0.495757	0.495757	3	8	0.000524	9606	Homo sapiens			Q99614
			R-HSA-5619084	ABC transporter disorders	0	86	4	992	0.00545339	0.50816	0.50816	3	23	0.00150711	9606	Homo sapiens			Q99614
			R-HSA-382556	ABC-family proteins mediated transport	0	111	4	1062	0.00703868	0.537607	0.537607	4	27	0.00176922	9606	Homo sapiens			Q99614
			R-HSA-381038	XBP1(S) activates chaperone genes	0	95	2	1113	0.0060241	0.557751	0.557751	2	47	0.00307975	9606	Homo sapiens			Q99614
			R-HSA-381070	IRE1alpha activates chaperones	0	101	2	1118	0.00640457	0.560211	0.560211	2	53	0.00347291	9606	Homo sapiens			Q99614
			R-HSA-5619115	Disorders of transmembrane transporters	0	268	4	1058	0.0169943	0.581483	0.581483	3	88	0.00576633	9606	Homo sapiens			Q99614
			R-HSA-8986944	Transcriptional Regulation by MECP2	0	100	3	1349	0.00634115	0.623293	0.623293	2	77	0.00504554	9606	Homo sapiens			Q99614
			R-HSA-381119	Unfolded Protein Response (UPR)	0	156	3	1635	0.0098922	0.702319	0.702319	3	99	0.00648712	9606	Homo sapiens			Q99614
			R-HSA-382551	Transport of small molecules	0	1002	4	2327	0.0635384	0.894266	0.894266	4	465	0.0304698	9606	Homo sapiens			Q99614
NIFK	Nonstimulated	Sumolyation + gene transcription	R-HSA-9682706	Replication of the SARS-CoV-1 genome	0	17	2	166	0.001078	0.113371	0.241621	1	21	0.00137606	9606	Homo sapiens			Q9BYG3
			R-HSA-9694686	Replication of the SARS-CoV-2 genome	0	22	2	164	0.00139505	0.115735	0.241621	1	22	0.00144158	9606	Homo sapiens			Q9BYG3
			R-HSA-9694682	SARS-CoV-2 Genome Replication and Transcription	0	24	2	164	0.00152188	0.116914	0.241621	1	28	0.00183474	9606	Homo sapiens			Q9BYG3
			R-HSA-9679514	SARS-CoV-1 Genome Replication and Transcription	0	18	2	188	0.00114141	0.126298	0.241621	1	26	0.00170369	9606	Homo sapiens			Q9BYG3
			R-HSA-4085377	SUMOylation of SUMOylation proteins	0	39	1	171	0.00247305	0.128047	0.241621	1	5	0.000328	9606	Homo sapiens			Q9BYG3	Q9NS56	R-HSA-4551683
			R-HSA-166208	mTORC1-mediated signalling	0	28	3	218	0.00177552	0.147642	0.241621	2	8	0.000524	9606	Homo sapiens			Q9BYG3
			R-HSA-6804115	TP53 regulates transcription of additional cell cycle genes whose exact role in the p53 pathway remain uncertain	0	28	1	257	0.00177552	0.170721	0.241621	1	14	0.000917	9606	Homo sapiens			Q9BYG3	P06748	R-HSA-6801675
			R-HSA-180746	Nuclear import of Rev protein	0	41	1	274	0.00259987	0.184505	0.241621	2	7	0.000459	9606	Homo sapiens			Q9BYG3	P06748	R-HSA-180736
			R-HSA-8869496	TFAP2A acts as a transcriptional repressor during retinoic acid induced cell differentiation	0	9	1	327	0.000571	0.200225	0.241621	1	7	0.000459	9606	Homo sapiens			Q9BYG3	P06748	R-HSA-8869568
			R-HSA-177243	Interactions of Rev with host cellular proteins	0	47	1	306	0.00298034	0.202371	0.241621	2	16	0.00104842	9606	Homo sapiens			Q9BYG3	P06748	R-HSA-180736
			R-HSA-4755510	SUMOylation of immune response proteins	0	12	1	354	0.000761	0.211961	0.241621	1	6	0.000393	9606	Homo sapiens			Q9BYG3	Q9NS56	R-HSA-4755478
			R-HSA-9772572	Early SARS-CoV-2 Infection Events	0	66	2	394	0.00418516	0.261806	0.261806	1	74	0.00484896	9606	Homo sapiens			Q9BYG3
			R-HSA-5250924	B-WICH complex positively regulates rRNA expression	0	61	1	406	0.0038681	0.263796	0.263796	1	3	0.000197	9606	Homo sapiens			Q9BYG3	Q9NR30	R-HSA-5250947
			R-HSA-452723	Transcriptional regulation of pluripotent stem cells	0	45	2	484	0.00285352	0.2964	0.2964	2	35	0.00229343	9606	Homo sapiens			Q9BYG3
			R-HSA-5250913	Positive epigenetic regulation of rRNA expression	0	79	1	505	0.00500951	0.313819	0.313819	1	7	0.000459	9606	Homo sapiens			Q9BYG3	Q9NR30	R-HSA-5250947
			R-HSA-6791312	TP53 Regulates Transcription of Cell Cycle Genes	0	65	1	690	0.00412175	0.387949	0.387949	1	42	0.00275211	9606	Homo sapiens			Q9BYG3	P06748	R-HSA-6801675
			R-HSA-9725371	Nuclear events stimulated by ALK signaling in cancer	0	56	1	694	0.00355105	0.392531	0.392531	2	32	0.00209685	9606	Homo sapiens			Q9BYG3	P06748
			R-HSA-3899300	SUMOylation of transcription cofactors	0	44	2	829	0.00279011	0.435452	0.435452	7	27	0.00176922	9606	Homo sapiens			Q9BYG3
			R-HSA-6791226	Major pathway of rRNA processing in the nucleolus and cytosol	0	189	2	795	0.0119848	0.446205	0.446205	2	7	0.000459	9606	Homo sapiens			Q9BYG3
			R-HSA-8868773	rRNA processing in the nucleus and cytosol	0	207	2	807	0.0131262	0.455643	0.455643	2	15	0.000983	9606	Homo sapiens			Q9BYG3
			R-HSA-72312	rRNA processing	0	245	2	896	0.0155358	0.500615	0.500615	2	21	0.00137606	9606	Homo sapiens			Q9BYG3
			R-HSA-162909	Host Interactions of HIV factors	0	138	2	943	0.00875079	0.506113	0.506113	3	54	0.00353843	9606	Homo sapiens			Q9BYG3
			R-HSA-9833482	PKR-mediated signaling	0	88	1	1028	0.00558022	0.520609	0.520609	1	40	0.00262106	9606	Homo sapiens			Q9BYG3	P06748	R-HSA-9835328
			R-HSA-162906	HIV Infection	0	247	2	1196	0.0156627	0.605957	0.605957	3	160	0.0104842	9606	Homo sapiens			Q9BYG3
			R-HSA-9725370	Signaling by ALK fusions and activated point mutants	0	119	2	1297	0.00754597	0.609812	0.609812	4	63	0.00412817	9606	Homo sapiens			Q9BYG3
			R-HSA-9700206	Signaling by ALK in cancer	0	119	2	1297	0.00754597	0.609812	0.609812	4	71	0.00465238	9606	Homo sapiens			Q9BYG3
			R-HSA-8864260	Transcriptional regulation by the AP-2 (TFAP2) family of transcription factors	0	52	3	1400	0.0032974	0.623028	0.623028	5	44	0.00288317	9606	Homo sapiens			Q9BYG3
			R-HSA-9694516	SARS-CoV-2 Infection	0	365	2	1601	0.0231452	0.714212	0.714212	1	210	0.0137606	9606	Homo sapiens			Q9BYG3
			R-HSA-212165	Epigenetic regulation of gene expression	0	343	4	1820	0.0217502	0.756242	0.756242	10	119	0.00779765	9606	Homo sapiens			Q9BYG3
			R-HSA-3108232	SUMO E3 ligases SUMOylate target proteins	0	184	3	2344	0.0116677	0.815949	0.815949	23	132	0.0086495	9606	Homo sapiens			Q9BYG3
			R-HSA-2990846	SUMOylation	0	193	3	2380	0.0122384	0.821031	0.821031	23	141	0.00923924	9606	Homo sapiens			Q9BYG3
			R-HSA-5663202	Diseases of signal transduction by growth factor receptors and second messengers	0	536	3	2115	0.0339886	0.821031	0.821031	24	516	0.0338117	9606	Homo sapiens			Q9BYG3
			R-HSA-3700989	Transcriptional Regulation by TP53	0	486	3	2248	0.030818	0.836714	0.836714	9	258	0.0169058	9606	Homo sapiens			Q9BYG3
			R-HSA-1266738	Developmental Biology	0	1844	5	5044	0.116931	0.991783	0.991783	14	954	0.0625123	9606	Homo sapiens			Q9BYG3
																																				R-HSA-9698008	R-HSA-2399977	R-HSA-5679000	R-HSA-2399988	R-HSA-180627	R-HSA-2399985	R-HSA-9710914	R-HSA-9724099	R-HSA-2220985	R-HSA-2399996	R-HSA-2399997	R-HSA-9727886	R-HSA-2399999	R-HSA-2399992
[truncated: 53 more columns]
